# Supplementary material for: Cellular imbalance of specific RNA-binding proteins associates with harmful R-loops
Source: PLoS Genet. 2025 Jul 2;21(7):e1011491. doi: 10.1371/journal.pgen.1011491 (PMC12251259; doi:10.1371/journal.pgen.1011491)
Supplement: S1 Table — (XLSX) [file pgen.1011491.s003.xlsx]

## Sheet: Hoja1
	p-value	WT				hpr1∆				log2FC	-log10pvalue
HMG2	0.76043	2926.43	4496.92	4527.15	8734.67	3174.5	4665.82	5706.39	4438.51	-0.201785	0.118941
TMN2	0.155063	1649.48	829.841	187.768	1548.48	2798.92	1423.98	1483.44	2110.08	0.89078	0.809491
ICS2	0.798681	18855.9	14347.9	21166.4	17457	15134.5	32522.8	15159	16616.6	0.145208	0.0976268
PAB1	0.956517	1.60879e+07	1.25618e+07	9.5268e+06	1.34622e+07	1.35646e+07	1.29046e+07	1.3343e+07	1.1393e+07	-0.0121617	0.0193073
PAP1	0.342209	29386.7	52029.4	12880.7	137484	26129.8	28465.3	22661.2	20132.4	-1.25094	0.465708
MRD1	0.16144	100811	56331.6	18286.7	88723.2	102043	110063	90046.8	110859	0.644813	0.791989
SMD3	0.157269	1.49462e+06	1.64557e+06	2.11425e+06	1.79627e+06	1.36428e+06	1.65298e+06	1.68531e+06	1.2865e+06	-0.235437	0.803358
PRP42	0.582878	866082	1.00756e+06	402216	1.42962e+06	666366	714415	828165	676784	-0.360722	0.234422
SMD2	0.349228	920997	1.12298e+06	855476	1.13398e+06	863132	1.18135e+06	777319	768693	-0.167832	0.45689
HEK2	0.198376	87330	98501.6	21577.4	226867	173344	151198	154963	175529	0.592958	0.702511
SMD1	0.714532	1.96543e+06	1.3778e+06	825000	1.68214e+06	1.29743e+06	1.57493e+06	1.25183e+06	2.06178e+06	0.080477	0.145978
SMX3	0.985172	361171	690775	705691	827645	367775	763281	766805	663797	-0.0132439	0.00648814
SNU71	0.951589	4.64186e+06	3.73475e+06	4.59157e+06	5.63167e+06	3.49087e+06	5.61482e+06	5.27661e+06	4.1858e+06	-0.00246396	0.0215504
MNN10	0.735522	9030.83	14623.2	2156.08	25115.1	9301.58	12155.6	14036.6	9618.75	-0.17485	0.133405
RPA12	0.033399	101835	138396	46539.2	94491.2	210504	188895	138201	170652	0.893484	1.47627
SBP1	0.0119946	946643	814385	654266	624789	951919	1.22782e+06	1.657e+06	1.50505e+06	0.813214	1.92101
SMX2	0.879696	442114	416818	511133	399927	453981	451367	432402	440129	0.00641384	0.0556674
POL2	0.497142	78437.8	52770.6	68.4155	86179.6	84749.9	94048.6	8851.65	67923.5	0.233013	0.303519
HTA1	0.665697	327267	350579	663098	636128	435903	430796	588511	647671	0.0890017	0.176723
NSP1	0.0140861	166246	55090	82395.5	125728	313604	261648	230565	188300	1.21089	1.85121
LSM3	0.668678	56090.2	100065	83463.5	98672.1	47748.3	65082.6	92651.5	106921	-0.114853	0.174783
PMT2	0.0920389	759.553	443.428	241.458	573.506	263.834	358.614	230.943	77.2419	-1.1166	1.03603
RPB11	0.0317377	22388.8	9805.27	12843.3	21926.6	8388.11	10498.6	7272.26	8544.48	-0.948307	1.49842
STO1	0.53964	6.23547e+07	4.36576e+07	2.80529e+07	4.5408e+07	6.06471e+07	8.21902e+07	3.58785e+07	3.78543e+07	0.271066	0.267896
YNR021W	0.5358	1.02828e+07	8.8671e+06	6.74134e+06	7.74902e+06	3.20551e+06	1.05216e+07	6.554e+06	1.00619e+07	-0.148826	0.270997
SMB1	0.379083	1.50115e+06	3.12245e+06	1.82329e+06	3.74935e+06	1.48759e+06	1.62559e+06	2.39091e+06	2.18604e+06	-0.406958	0.421266
HSH49	0.386994	65019.4	95545.6	61737.9	184010	80070.8	80434.7	53141.8	75143.1	-0.492569	0.412295
CIT1	0.177644	89595.5	125201	70891.7	91312	115653	105671	126120	101834	0.253043	0.75045
BRR2	0.351675	1.49434e+06	1.80595e+06	1.14302e+06	2.44939e+06	1.34534e+06	1.78516e+06	1.20739e+06	1.24119e+06	-0.305043	0.453858
RPS14A	0.795217	198466	234211	94246.1	264670	226538	210196	163841	193225	0.00401751	0.0995141
PBP1	0.184413	63752.8	75499.2	20604.2	61394.4	96819	71961.2	65553.4	85176.8	0.530182	0.734209
RPS11A	0.331322	57884.7	140116	47032.8	119035	68949.5	63541.6	53801.4	60995.3	-0.558018	0.47975
CBC2	0.151807	1.39673e+07	1.1714e+07	1.5055e+07	1.4225e+07	2.814e+07	2.63483e+07	1.29888e+07	1.42953e+07	0.5732	0.818708
YHC1	0.444204	487032	661335	353046	908262	307436	428525	598574	569574	-0.339722	0.352417
RPB3	0.439112	32693.1	13231.4	15288.5	30714.5	17184.1	19009.9	14207.3	19481.3	-0.395565	0.357424
RPB4	0.306744	167894	83928.1	122794	189777	196800	163090	134367	187066	0.27164	0.513224
RPL16A	0.284708	21907.8	27395.7	14843	32286.3	17085.1	17816.3	19814.7	20983.5	-0.349241	0.5456
PRP19	0.751623	1.75539e+06	2.69789e+06	2.08471e+06	4.62064e+06	2.20994e+06	2.57893e+06	1.89461e+06	3.0909e+06	-0.191083	0.124
MNN11	0.633437	9618.38	14004.1	2903.46	16913	12067.2	11013.5	10913.7	10127.2	0.0225004	0.198296
PYK2	0.273879	1991.62	5668.73	2742.29	6179.74	7412.81	7082.93	4425.91	3875.36	0.459193	0.562441
CSL4	0.0660454	8263.62	4005.39	4968.5	16664.6	16379.1	20833.7	10871.8	16228.6	0.923742	1.18016
BFR1	0.81718	68921.7	126175	51416.1	122691	89276	61489.2	85514.9	155046	0.0839545	0.0876821
RL14A	0.340411	50068.2	36643.4	18357.5	44722.7	41621.2	48357	31735.1	81822.7	0.442326	0.467996
SPP382	0.52354	12724.7	23259	6670.54	25981	20017.2	17885.4	21804	15688.8	0.135526	0.28105
CDC33	0.244605	185760	166331	172515	146201	172573	125196	137378	164559	-0.161643	0.611535
YRA1	0.0258339	938192	1.83976e+06	1.32102e+06	2.47777e+06	2.78536e+06	2.6589e+06	8.71728e+06	6.43436e+06	1.64691	1.58781
RPS31	0.0542198	86022.2	70070.6	46862.1	62978.5	101741	82264.9	95211.2	82693.5	0.44457	1.26584
PMA1	0.82133	61116.2	75870.4	26856.9	66003.9	52976.6	42811.2	53884.4	53584.1	-0.177377	0.0854823
PDC1	0.278513	416653	403741	294714	684690	685390	737679	316831	783066	0.487286	0.555154
RPL23A	0.460629	107687	84787.1	31957.3	104471	174039	96303.6	76384	71823	0.34774	0.336648
RPS16A	0.966407	202219	380813	171838	290682	264116	239187	184475	318000	-0.0559554	0.0148401
RPS2	0.698281	227771	217304	93949.9	224001	172417	258995	168791	203505	0.0749397	0.15597
MUD1	0.631774	1.5843e+06	2.06222e+06	1.54872e+06	2.7141e+06	1.03602e+06	1.37994e+06	2.69046e+06	2.14681e+06	-0.124934	0.199438
RPS13	0.754289	162475	95763.1	59586.3	127326	145852	130642	71119.1	123869	0.082912	0.122462
PSP2	0.541302	1.76216e+06	2.51444e+06	2.74277e+06	2.34408e+06	771679	2.67309e+06	2.13767e+06	2.83616e+06	-0.153462	0.26656
MSL1	0.469771	46186.7	165942	75796.2	221937	85862.7	107568	92542.5	41716	-0.63778	0.328114
ERV46	0.642202	1722.95	960.732	191.493	2820.47	1949.64	1963.92	1346.87	612.788	0.0442919	0.192328
MEX67	0.152992	113531	75118.5	20892.7	142104	143718	190703	94083.4	202716	0.84402	0.81533
RPL6A	0.482156	16087.4	43782.9	20067.7	53459.3	18479.2	23198.3	23369.3	29931.7	-0.490055	0.316813
SLU7	0.301164	81295.8	379486	387621	306840	132062	172666	205622	135511	-0.838903	0.521197
PRP39	0.406979	1.98958e+06	2.01839e+06	1.04981e+06	2.57786e+06	1.46694e+06	1.79198e+06	1.19543e+06	1.63088e+06	-0.327439	0.390428
RRP42	0.115785	17274.9	3200.8	2837.06	10510.2	23478.4	26409.1	8514.52	13805.8	1.09415	0.936347
SWD2	0.838799	60294.4	122232	110579	133887	65661.2	78887.3	167010	163046	0.152514	0.0763421
SIN3	0.0694091	654965	501200	523176	489025	895787	1.20611e+06	631138	593274	0.617314	1.15858
GRS2	0.0881534	8696.58	16152.7	37132.4	37669.7	30138.4	39938.1	122664	59908.6	1.34217	1.05476
MTR4	0.605099	361793	372792	191838	1.01749e+06	256415	379409	335817	370380	-0.534559	0.218174
SHE2	0.0120606	9593.79	7714.46	4101.37	5905.69	10679.7	14181.9	13261	17556.6	1.02743	1.91863
ADH1	0.949357	75266.2	50466.3	32991.7	96653.4	62768.2	68494.6	42116	62452.5	-0.114877	0.0225704
CEF1	0.293554	275836	379823	219836	536060	244724	334111	185953	281382	-0.432167	0.532311
PRP17	0.0312281	319824	727762	566445	763494	316917	360205	320703	257795	-0.92106	1.50545
MLC1	0.0271569	134426	43669.5	49855.5	54971.5	124521	121303	176901	324975	1.40205	1.56612
LGE1	0.856448	12338	5029.85	5574.03	9993.22	7443.29	7705.54	9860.04	7272.83	-0.0289076	0.0672988
SYF2	0.0855966	84142.2	202884	249765	222887	81422.2	119779	130204	61375.8	-0.951662	1.06754
PHO86	0.716944	5796.39	6243.47	1039.92	7709.7	3961.72	3931.33	2868.35	3176.8	-0.576809	0.144515
ASA1	0.150942	47964.2	7495.24	15589	19594.9	43095.5	37808.1	28337.9	31726.1	0.637091	0.82119
PRP40	0.883657	2.1182e+06	1.76025e+06	1.21937e+06	2.84336e+06	1.88269e+06	2.3344e+06	1.46545e+06	1.77479e+06	-0.0906959	0.0537162
MVP1	0.945896	70713.8	225554	136302	162981	56073.6	128001	268682	163680	0.049727	0.0241567
RPA190	0.521501	8.96011e+06	8.98253e+06	6.10382e+06	7.53208e+06	3.15674e+06	9.78316e+06	6.41993e+06	8.89872e+06	-0.160257	0.282745
SGN1	0.813925	110532	142326	81646.3	180048	112407	120834	153726	90844.5	-0.106874	0.0894156
RPL19A	0.103416	110115	146330	102669	182033	83309.4	95382.2	91090.9	124114	-0.458205	0.98541
PRP21	0.283628	95798.4	105688	92557.1	205393	109099	129841	64455	59393	-0.461176	0.547251
PRP8	0.229118	1.49176e+06	2.48908e+06	903441	2.26252e+06	1.22492e+06	1.44396e+06	1.07974e+06	1.09447e+06	-0.561369	0.63994
RPS4A	0.676904	134550	129104	51760.9	128910	129165	144556	72911.8	139530	0.129823	0.169473
RPL39	0.556505	13401.8	41108.9	26466.4	19730.6	22008.9	24746.1	21770	11788.4	-0.326459	0.254531
YIL007w	0.0820476	676959	318194	297687	456101	670565	853064	515275	604931	0.59615	1.08593
CYS3	0.654138	3828.75	58715.9	12258	9108.54	4857.93	7454.9	15500.8	13624	-1.01792	0.18433
SH155	0.085989	313087	509739	296313	734187	283790	343186	220913	228206	-0.784312	1.06556
BUR1	0.798059	230039	219664	70408.4	224690	221305	144073	169987	204599	-0.00940128	0.097965
PHB2	0.176091	26426	20841	3657.51	20980.8	47592.3	26507.7	19716.9	35691.2	0.848871	0.754264
ZRC1	0.481368	36297.2	41793.6	24961.3	49457.1	44215.5	46645.5	40220.7	36075.4	0.132309	0.317523
RPS12	0.311515	63874.7	63395.4	65942	51943.3	58601.5	97549.3	74452.9	58640.4	0.238591	0.50652
CWC23	0.468366	9097.18	21986.5	11690.4	39561.9	21032.2	28301.6	16435.2	28425.5	0.194119	0.329415
TIF35	0.495584	44775.4	18100.2	10269	18634.6	35282.4	30884.2	14746	27430.7	0.239372	0.304882
YHR020w	0.642843	291737	342861	257885	328727	266797	239257	353394	305603	-0.0679173	0.191895
RPB8	0.295533	68989.6	14389.4	10741.8	30976.5	44875.1	65602.8	21496.2	46845.9	0.515459	0.529394
RPS6A	0.898879	146110	193081	99792.1	210843	156231	214426	157542	125147	0.0077955	0.0462989
PET9	0.119859	11407.8	3062.47	532.459	3955.4	24182.2	16440.1	3569.16	12688.9	1.58511	0.92133
SYKC	0.579592	108782	32858.1	21949.7	38696.7	59296.1	77635	45560.9	35299.9	0.106549	0.236878
RPB1	0.0814235	282996	265720	251604	464700	184324	256066	201025	241520	-0.518782	1.08925
RPL4A	0.877473	342434	558860	175562	467151	309693	355817	284014	421803	-0.171107	0.0567662
RPS7A	0.848259	238467	140554	78987.9	209333	147922	260326	97383.8	113608	-0.107928	0.0714717
UTP10	0.184558	1.05078e+06	62043.3	74730	107528	722125	581868	189071	493108	0.616953	0.733866
NAB3	0.658483	6.25708e+06	3.40029e+06	1.80742e+06	6.55368e+06	5.51532e+06	7.09759e+06	3.2019e+06	3.86475e+06	0.127221	0.181456
LPD1	0.291211	129074	114109	56002.8	171972	78308.1	56962.3	124351	66077.2	-0.532674	0.535792
LEO1	0.15479	13787.8	4054.21	9615.46	3750.15	8090.6	11454.7	16529.6	13245.5	0.660289	0.810258
PDA1	0.645659	163132	71832.9	40489.1	115509	108330	113234	107092	76797.2	0.0525036	0.189997
RPL33A	0.996558	22892.9	79399.2	31647.1	39633.9	47606.3	33014.9	40551.3	35949.2	-0.143661	0.00149756
DOT1	0.174868	1177.86	40.0279	26.5019	0	1140.32	1828.31	56.017	290.727	1.41373	0.75729
RPS24A	0.0811122	24009.7	28629.2	27129.9	35073.6	19130.1	23770.8	20838.3	27285.1	-0.33533	1.09091
NAM8	0.844061	1.73063e+06	1.32902e+06	706429	1.84951e+06	1.58975e+06	1.90653e+06	825745	939849	-0.0938619	0.0736262
DET1	0.423513	24970.7	23352.5	12276.7	37237.9	32187.2	26973.2	25187	27364.7	0.191319	0.373134
IRA1	0.10864	2738.88	7470.35	20201.2	2906.3	10675.6	14489.3	23699.7	14087.3	0.918003	0.964011
RPL11A	0.242389	31240.1	30841.5	22201.7	31212.1	29906.2	24693.1	19395.6	24712.2	-0.22661	0.615487
RPO26	0.528839	293020	157682	212964	221014	208036	285038	148100	142829	-0.174298	0.276676
PHB1	0.291751	42287.1	6406.74	2134.21	16062.5	34396	20110.4	9893.72	35210.8	0.574504	0.534988
BNR1	0.688527	20640.5	33202.1	13953.8	35677.3	33914.6	30737.5	29257.7	17478.5	0.106334	0.162079
RPL8B	0.956777	7430.71	5591.94	1535.62	8391.53	6194.99	4857.8	5352.21	3023.46	-0.240309	0.0191895
TIF4632	0.353274	190104	167844	105016	212249	156634	227612	150736	395870	0.463209	0.451889
RIE1	0.180958	219922	102673	44897.8	117571	198969	204894	129764	179850	0.556691	0.742422
RPS17A	0.140124	49623.8	100324	83112.8	88615.4	42324.8	68631.2	56019.1	63025.6	-0.483972	0.853489
GBP2	0.590395	423330	650873	501055	1.17937e+06	281938	326259	878070	853382	-0.235567	0.228857
RPS5	0.616642	121908	124564	72743.5	147765	114009	112280	60934.5	129344	-0.164811	0.209967
ACT1	0.19422	152585	105468	41619.2	101223	147517	140870	100600	195925	0.544997	0.711707
METK1	0.429105	7843.81	10135.3	5548.93	18832.9	9628.27	15699.9	8796.88	18073.4	0.301272	0.367436
RPL6B	0.151448	27251.7	49974.5	32933.5	48457.9	21051.9	24349.3	41824.2	25387.6	-0.494179	0.819737
BUD8	0.100882	13856.7	15167.1	7175.37	10280.9	8906.26	6406.32	8011.05	8209.36	-0.559752	0.996187
CBF5	0.667586	5.05924e+06	3.23733e+06	1.48734e+06	4.56295e+06	2.82713e+06	3.15164e+06	2.43842e+06	3.06858e+06	-0.320888	0.175493
NAF1	0.073321	2.44571e+06	2.30198e+06	2.0229e+06	2.04688e+06	1.03874e+06	1.73909e+06	1.68986e+06	2.03505e+06	-0.439316	1.13477
LSM5	0.794459	160155	331073	291837	302501	164995	254610	422364	351908	0.137207	0.0999283
SUB1	0.928123	16946.9	11099.5	10453	13383	9515.64	6589.85	25764.8	18425.7	0.216817	0.0323943
ASC1	0.0625897	47726.2	55868.6	37674.8	48388.7	101224	72787.6	47261.9	69618.1	0.617078	1.2035
RLP7	0.746432	11036	5836.13	567.085	8104.06	4897.82	4214.5	7377	4925.8	-0.254316	0.12701
RPA14	0.602483	12903.2	28900.8	4831.61	13801.5	28179.2	23586.1	13438.4	7797.15	0.272479	0.220055
PRP16	0.4682	53125	70511.1	26867.4	98690.5	56497.4	62832.5	25194.3	38051.8	-0.448771	0.329569
SNU114	0.21948	893568	1.22521e+06	805286	1.65074e+06	758250	978996	898409	854260	-0.390518	0.658606
RPL16B	0.122829	28603.6	43209.6	17460.7	45419.8	17696.2	23822.8	11385.4	25699.3	-0.777013	0.910701
GLC7	0.614406	11489.9	6820.11	3448.62	13797.1	5559.73	7066.23	5282.18	8858.77	-0.409631	0.211544
PDX1	0.199009	96515.5	7852.36	13213.8	33001	73200.9	110937	34899.1	40177	0.783586	0.701126
MUD2	0.837578	222411	229186	118383	309467	289684	286327	135661	209022	0.0661257	0.0769746
CWC21	0.31413	113361	302281	522526	368787	138754	146792	325848	186424	-0.712077	0.50289
ODO2	0.110513	28696.4	66893.1	17369.1	56667.4	77888.2	43139.2	86057.2	96761.2	0.840982	0.956588
RSE1	0.306794	554871	637426	521359	903755	484352	728362	518645	433432	-0.273913	0.513154
RpS22A	0.537773	100456	50872.7	32352.5	92485.8	115760	122720	43233.6	64618.4	0.326611	0.269401
VMA1	0.757598	62462	26375.2	16471.4	33603.9	31880.7	19997.5	28878.3	33567.7	-0.281047	0.120561
HHF1	0.660962	284826	341003	277781	540827	285398	286238	370318	353237	-0.157342	0.179824
DBP2	0.413442	140062	121513	58800.4	143954	156598	215564	104760	106196	0.328637	0.383586
NTC20	0.709154	423429	347883	530357	352785	571819	662681	219528	197671	-0.00240487	0.149259
EFT1	0.960688	198053	146986	69186.1	164262	170961	153846	91558.3	145191	-0.0428582	0.0174174
YSF3	0.206923	47140.8	56465	35704.6	45033.6	50129.4	36692.2	34200.2	17844	-0.408709	0.68419
TIF4631	0.237688	197808	159017	162569	257953	123189	117995	140019	234471	-0.336393	0.623992
RNA15	0.186295	73704.8	105711	77646.8	184525	44208.4	67882.8	89046.4	85839.3	-0.621765	0.7298
MDM34	0.996588	94873.7	116217	93663.3	46491.6	73360.8	111979	153329	38364	0.102211	0.00148453
HRB1	0.957321	115044	139380	159122	285772	99560.6	95386.7	244936	289775	0.0612716	0.0189426
RPL33B	0.70727	6778.92	21400.7	11359.4	22580.6	11526.6	10955.7	11171.7	16412.4	-0.311206	0.150415
PRP3	0.0773178	37291.9	39793.8	17960.1	69222.1	21205.7	28507.7	13833.2	12663.7	-1.10799	1.11172
RPL3	0.70716	122462	123867	46633.1	145839	103742	136535	82428.2	139175	0.0739559	0.150482
TRF5	0.501814	86942.2	152816	81801.7	418731	73795.8	111318	100992	167832	-0.705599	0.299457
SRO9	0.553834	390549	504857	248624	504224	231546	264812	580869	358411	-0.199246	0.25662
RPS30A	0.466665	21073.6	76998.2	48668.6	73170.1	24786.4	31493	69463.9	33419.6	-0.466412	0.330995
YL21B	0.443767	1953.76	3709.98	508.427	9309.9	829.816	845.657	5164.24	768.034	-1.02506	0.352845
HHT1	0.256129	28071	44561.1	33585.2	92729.7	22124.3	24814.2	32938.2	45693.8	-0.663886	0.591541
MTM1	0.883522	168426	123574	109218	150205	221237	167944	109290	95949.9	0.108326	0.0537824
PRP45	0.298531	124385	83246.1	119791	129488	100789	136067	81994.5	39466.3	-0.350674	0.525011
LHP1	0.85455	40955.5	77452.4	75760.5	159919	48716.6	57624.2	121670	152080	0.102238	0.0682624
CDC48	0.157579	24252.3	9733.83	6490.6	20971.8	27186.6	23554.7	14440	39488.1	0.768391	0.8025
RPL21A	0.178619	29992.1	53282.6	30143.2	57283	29854.3	32835.5	22629.5	36109.7	-0.49136	0.748072
SLT11	0.0601838	75044.2	114151	58499.1	126901	60238.2	74405.3	37860.2	35433.1	-0.849189	1.22052
DRN1	0.513931	369.952	565.277	47.1991	1079.81	270.76	518.162	64.3319	123.081	-1.07876	0.289095
RNA14	0.265108	99300.9	122161	52499.3	336009	42067.5	59243.2	97574.6	101562	-1.02163	0.576578
RPL30	0.528839	111416	18062.2	14199.9	35418.3	53463.2	76996.7	20947.6	49353.5	0.16474	0.276677
LSM4	0.907116	35507.6	21695.3	17862.9	35264.9	53604.3	47371.2	16732.8	9134.18	0.201203	0.0423371
RPC40	0.821508	100975	88205.2	43491.5	115328	127295	99531.9	53277.2	86530.2	0.0752589	0.0853884
CDS1	0.777729	8546.88	9993.06	11778.9	5983.91	9223.28	9832.81	9936.52	5197.26	-0.0865118	0.109172
GCD11	0.837635	186227	54179.8	36379.7	92191.4	85303.9	91515	56491.1	55557	-0.35313	0.0769453
NAM7	0.0819647	4155.01	4787.24	1150.31	3130.8	10186.6	8691.13	3690.87	5851.26	1.10381	1.08637
CUS1	0.280462	69770.9	119637	71985.5	189969	86962.2	89407.9	64046.1	69549	-0.542181	0.552126
RPL10	0.748091	108795	100936	44099.9	129621	84897.9	201202	66386.5	87522.8	0.198488	0.126046
RPA43	0.254205	46668.7	19616.4	11171.8	35788.4	71577.1	47077.6	21341.4	39520.2	0.664663	0.594816
LUC7	0.783619	451890	189358	165939	338655	347211	406118	142631	158598	-0.119771	0.105895
MSS116	0.922105	22047.6	15187.7	9501.07	17298.7	33342.7	22908.7	5781.09	14773.6	0.262358	0.0352198
PRP46	0.375833	210662	157421	142055	301944	205086	233408	91518.9	108561	-0.346775	0.425005
CWC26	0.311723	14550	33625.9	24241.3	40529.2	9567.13	13463.9	29804.4	26409.3	-0.511251	0.506231
NAB2	0.295872	135023	379249	775638	595158	401707	493627	1.54555e+06	713829	0.742893	0.528897
CDC14	0.933474	3689.93	1315.9	1992.97	3968.61	2743.27	2447.12	2267.15	2769.23	-0.100873	0.0298978
SNT309	0.778387	162952	64597.3	124208	115810	142184	237770	73525.6	89435.9	0.215552	0.108804
IWS1	0.120803	21228.9	15793.6	10713.3	25994.7	12580.9	14525.3	7850.57	12019.8	-0.650319	0.917923
RPL15A	0.604539	78013.5	88985.2	48765.7	122130	85085	86102.3	81712.2	106923	0.0907133	0.218575
NTR2	0.42945	41605.3	70286.5	65433	109405	37203.9	44860.2	87810.1	56995.8	-0.337827	0.367087
RLP24	0.211381	917.595	1390.12	628.884	1978.74	1601.21	1361.81	1758.19	1731.07	0.392517	0.674934
ADT3	0.983144	38372.4	65962.7	41871	58330.5	104571	72255.5	9693.25	80325.8	0.383644	0.00738299
ALD5	0.247394	203866	101319	23174.2	101466	236638	156375	114120	136942	0.58348	0.606611
SYP1	0.46703	6144.1	6817.49	1715.07	11661.3	7207.33	7935.58	7772.26	6690.02	0.168708	0.330655
RPS8A	0.561579	53475	115677	75943.8	118638	141484	114333	69716.1	89925.7	0.19182	0.250589
PRP9	0.263698	276903	325594	200328	657122	246187	284643	213320	221385	-0.596514	0.578893
RRP45	0.106933	903.588	210.088	893.87	1104.75	593.943	1966.85	6593.65	2900.79	1.95361	0.970889
AIR2	0.177331	169086	240312	187483	567381	84801.1	193921	206859	157211	-0.856992	0.751215
RPS25A	0.720048	10016.2	14500.7	3674.23	9109.02	19128.9	16774.1	4525.31	6649.77	0.335872	0.142638
CYC7	0.074669	16184.5	20227.4	15605.3	24612.7	10631.9	12540.5	19051.7	11829.6	-0.503514	1.12686
VIP1	0.672488	52474.1	55282.6	21588.4	42008.5	33612.7	28576.1	43811	41027.1	-0.220895	0.172316
SRP1	0.228453	266369	101641	101909	156286	332707	543588	102928	220095	0.937507	0.641204
GUS1	0.998486	56843.5	11781.7	14217.7	25614.5	28962	28233.4	14166.8	20989	-0.231924	0.000658154
SDC1	0.47241	8270.39	11945.1	23132.1	25180	6487.71	9088.57	16637.6	18965.7	-0.421117	0.325681
HMO1	0.910326	27196.1	27792.2	30674.9	53820	31152.1	33846.6	32411.1	33835.2	-0.0878296	0.0408029
RVB1	0.0510431	7953.91	4767.29	1892.83	5219.45	9469.25	13027.5	6431.18	15634.3	1.16788	1.29206
LEA1	0.596661	571480	342466	491057	705982	531786	797998	298522	278518	-0.146744	0.224273
RPL22A	0.283327	666092	1.06765e+06	423493	364642	1.46793e+06	1.85008e+06	372034	831070	0.842178	0.547713
VMS1	0.653903	3.48694e+06	2.11293e+06	2.4944e+06	2.81979e+06	2.38672e+06	3.53947e+06	3.28536e+06	2.4567e+06	0.0964015	0.184486
SHE3	0.250324	10776.9	6464.22	4110.58	14040.7	11343.4	8261.02	15637.4	12897.5	0.443777	0.601497
CWC25	0.530388	3597.1	38287.3	41017.2	51613.1	7177.29	13642.8	31306.4	14984.9	-1.00313	0.275406
MNP1	0.0571642	5908.59	1719.77	1163.97	829.575	11133.3	15326.7	3075.14	4171.33	1.80863	1.24288
TAF9	0.436787	2195.14	0	1134.41	1575.43	1664.88	965.16	898.951	1149.39	-0.0682373	0.359731
SKI7	0.876171	187134	466178	45753.4	119544	145101	80493.7	120372	239933	-0.482524	0.0574109
MDY2	0.717537	3980.89	10652.4	17450	6430.43	3538.14	7861.32	9568.12	9768.01	-0.325463	0.144156
SKI8	0.715966	985.346	114.169	156.744	611.499	405.915	768.464	164.343	538.898	0.00759801	0.145107
TKL1	0.971393	4992.18	3930.04	3148.17	7024.2	3742.63	7532.2	2446.34	6011.53	0.0474251	0.0126052
NRD1	0.870993	3.59922e+06	2.69812e+06	1.18298e+06	4.56529e+06	2.87169e+06	3.58327e+06	1.59272e+06	2.54057e+06	-0.186041	0.0599853
SIR1	0.113693	4288.09	4219.12	2196.02	9292.01	7201.89	5415	34534.9	11344.1	1.54868	0.944268
SNU66	0.0489736	90626.1	120771	77907.4	167502	65834.6	77855.8	77831.4	61120.2	-0.692608	1.31004
TIF34	0.265494	87205.1	14491.7	22065.6	32559.7	96560.5	51408.2	29499.8	57713	0.589254	0.575946
RRP15	0.601207	17695.3	15634	17987.4	28680.3	24084.5	23698.8	19616.5	17834.1	0.0914851	0.220976
RPL18A	0.664562	20574.1	43045.7	29501.5	41375.9	28721.2	27605.7	48913.8	41804.1	0.128681	0.177465
RPL31A	0.491953	109446	210972	123929	218381	172862	131135	128172	121499	-0.259399	0.308077
VPS3	0.752934	57633.3	95215	57083	32568.6	58260.1	43960.4	83916.2	31946.7	-0.153103	0.123243
RPC19	0.751699	182024	164172	127135	169373	247070	246832	128434	110850	0.190023	0.123956
ARP9	0.935831	6485.23	4382.49	2179.25	8338.3	2984.84	4308.88	6220.29	5765.49	-0.14955	0.0288025
RPL26A	0.104112	50070	60802.7	38966.2	60138.2	42136.7	41525.7	46247.8	36701.9	-0.333739	0.9825
SEH1	0.0314033	7344.8	5297.33	2909.12	5550.48	8477.55	11677.2	7980.25	8577.78	0.798923	1.50303
ELP5	0.228199	386097	985000	392118	972451	98313.7	223611	773525	501768	-0.776331	0.641687
KAR2	0.160849	63693.6	38949.5	13801.4	48956.8	83009.8	90210.9	35497.2	81524.1	0.811285	0.793583
YDJ1	0.835407	51451.4	17001.8	6382.46	30790.7	25752	19897.9	8744.95	24567.3	-0.419738	0.0781021
DED1	0.799959	473585	261484	64824.1	325874	268308	239711	132447	188342	-0.441801	0.0969322
PSO2	0.563206	7560.22	42700.8	11376.7	11144.8	17354.1	11026.5	17996.3	35663.3	0.172738	0.249333
IMD3	0.883723	144525	62504.2	12610.8	80008.7	136933	121807	19959.1	41822.7	0.0971536	0.0536841
PRP11	0.40843	71661.4	87525.7	100454	175434	110333	123202	58164.8	47652.7	-0.358479	0.388883
TPM1	0.979297	6725.1	8454.58	1019.96	5908.84	8295.52	4968.99	2694.55	3272.79	-0.201102	0.00908545
YHR127W	0.233516	19763.7	35408.6	6911.17	60511	38769.3	23425.4	58828	113578	0.936314	0.631683
SWI3	0.331401	5574.39	4639.58	505.799	6041.41	6767.71	2800.58	7178.04	8930.59	0.615349	0.479647
RPS18A	0.482529	118548	108398	52013.1	165624	181924	162699	90316.2	101320	0.270477	0.316477
BOI2	0.325235	1749.43	3326.87	5263.23	3936	2140.7	2254.91	3401.43	2460.69	-0.476832	0.487803
LSM7	0.774134	10141.8	7152.64	6370.64	14498.6	15007.9	16107	6725.55	2284.14	0.0722848	0.111184
FKS1	0.548441	134949	151959	27217.5	149415	153558	95167.2	115925	148519	0.14674	0.26087
RPL25	0.614919	27737.6	25840.4	14150.1	27476.5	24201.4	25221.2	12837.3	22036	-0.175568	0.211182
RIM1	0.110807	13261	24913.4	7975.49	34138.2	33521	40296.3	22003.8	44863.6	0.809208	0.955432
SPP381	0.327701	30013.8	132278	190438	129534	38334.1	43615.4	140023	48461	-0.834547	0.484522
TEF1	0.771509	7.6824e+06	1.54789e+06	1.01757e+06	2.66443e+06	5.05898e+06	4.88679e+06	1.19448e+06	2.1533e+06	0.0419819	0.112659
LSM8	0.98514	6665.58	4762.16	4141.69	4932.13	5917.2	12178.8	3585.85	2578.82	0.242886	0.00650206
XRN1	0.765968	54828.4	39276.9	5510.76	69969.9	32072.7	27405.3	37155.7	53459.8	-0.176156	0.115789
SCP160	0.038499	4560.36	2313.46	3936.56	2956.18	2402.18	1881.95	2417.03	1979.32	-0.665324	1.41455
RPB2	0.441125	295543	311895	246315	463906	219419	200689	348362	354261	-0.230966	0.355438
CWC16	0.596806	27321.2	20984.5	17274.6	47178.8	33177.6	39365.9	15399	9584.33	-0.209371	0.224167
RPS3A1	0.682356	40417.4	36482.4	17674.1	39920.4	34684.2	21967	34891.3	26434.9	-0.189035	0.165989
SSZ1	0.308371	439814	36074.5	37555.6	64910.5	293219	254996	58391.8	194300	0.469679	0.510927
ISY1	0.442248	73858.3	74341	67934.5	116444	69897	144756	36323.3	37774.8	-0.203865	0.354334
RPS9B	0.794122	24568.9	111780	47344.6	61677	25677.4	53177.1	80640.9	119641	0.186009	0.100113
FPR4	0.102164	11785.4	13827.9	14181.6	19500.2	17728.6	27442.3	14753.5	25277.7	0.522975	0.990703
RSC8	0.181553	6174.69	4140.52	5598.26	10499.5	2899.02	5884.34	1920.19	5922.53	-0.667798	0.740997
NEW1	0.798247	25584.3	2199.58	1169.48	10113.7	7584.27	8967.65	3832.63	5561.89	-0.590415	0.0978626
YNL181W	0.60638	7029.88	12796.2	15696.5	26576.5	10503.5	17083.8	15249.4	29114.1	0.212441	0.217255
ELP4	0.129751	420082	1.43038e+06	301070	1.27058e+06	134278	224301	616497	349350	-1.36952	0.886891
RPP0	0.946883	48357.6	34784.8	17390.5	42235.2	44529.6	31147.4	16570.9	48985.4	-0.0155955	0.0237039
RRP41	0.975063	4069.61	5453.39	974.542	7491.39	6132.82	11206	582.941	3653.01	0.262237	0.0109674
LRG1	0.0683785	9093.63	3604.08	9962.96	3820.2	11714.1	7241.65	26294.6	17475.7	1.24412	1.16508
NUP57	0.0499085	964.488	227.398	43.9118	754.347	4646.6	1769.76	1220.48	1350.3	2.17499	1.30183
GAR1	0.183022	536528	238001	207936	333721	513572	713257	304922	418997	0.567664	0.737498
SNU56	0.493963	1.39876e+06	805334	363084	1.04335e+06	806380	1.02395e+06	442829	398070	-0.434702	0.306306
RPL35A	0.520669	6967.98	6506.04	798.003	9157.47	13451.9	9283.4	2249.07	7619.66	0.476723	0.283438
RPS15	0.931503	84572.9	285668	57551.6	73390.8	61642.1	78581.3	70053.6	252871	-0.113864	0.0308157
YLL032c	0.996854	18311.1	3334.91	3403.46	8082.92	15040.7	4147.33	6655.6	4012.57	-0.150211	0.00136843
NDC1	0.263311	1044.92	1369.58	403.5	3757.84	3823.38	918.127	2825.43	3589.86	0.762675	0.579532
RPS26A	0.244001	76019.4	180864	131914	101227	47363.2	76634.5	111353	110443	-0.502939	0.612608
TEF4	0.644122	68303.5	9864.18	5061.72	21943.8	26370.1	36922.3	8847.36	30455.4	-0.0358045	0.191032
ELP6	0.167389	146024	118574	37666.4	160292	42896.1	60077	70202.9	63432	-0.967132	0.776272
RPC82	0.24578	3917.89	8159.9	3963.23	37944.7	2774.96	4443.03	3515.27	6197.62	-1.67292	0.609454
DNA2	0.354648	5467.76	4427.93	5894.31	8575.07	6506.53	7088.2	40887.4	4870.75	1.2845	0.450203
VTH1	0.558734	1.81805e+06	2.93426e+06	2.94067e+06	2.70737e+06	885252	2.98866e+06	2.42489e+06	3.03969e+06	-0.155369	0.252795
RPL5	0.228058	70182.4	6680.01	6400.37	11114.3	74289.9	60560.8	8994.11	43698.6	0.990717	0.641954
YEF3	0.938206	1.3708e+06	382138	200367	521388	959381	640093	211775	496563	-0.100723	0.0277018
UTP18	0.372118	112783	118850	91716.7	76498.1	61898.9	134449	189677	170216	0.476257	0.429319
UTP9	0.64048	68501.8	11252	13436.1	26670.2	46504.9	40790.3	14614.1	25909.6	0.0927492	0.193494
RRP43	0.150457	5837.31	7476.65	3794.1	13683.6	10608.3	12984.9	11060.1	9228.5	0.511087	0.822587
NOG1	0.397899	734467	623144	421333	441878	231368	637895	421885	533605	-0.283392	0.400228
RBL2	0.686161	36425.2	106801	86890.8	55723.3	22877.2	34025.6	141952	76286	-0.0550389	0.163574
VIK1	0.145856	36145.2	693.267	772.249	1586.87	18513.1	75848.9	3958.53	9675.6	1.46214	0.836076
YHM2	0.588072	41118.6	33363.2	10370.2	52784.4	42480.8	29440.7	37407.1	37275.1	0.0910609	0.23057
ELO2	0.85926	3656.03	3938.52	340.264	5834.34	2725.23	2062.81	1927.63	4340.59	-0.316576	0.0658756
RPL17A	0.516097	77412.9	186676	53078	130466	119089	78694.9	322016	103942	0.478634	0.287269
HOC1	0.443466	11424.8	4395.21	406.078	3930.69	17256.6	9405.7	2128.47	3742.49	0.69065	0.35314
RTN2	0.0910683	9137.47	1561.64	9207.74	1700.39	10588.4	6102.28	29454.6	14320.1	1.48459	1.04063
PRP6	0.137486	42601.1	59111.8	26814.3	147942	26728.5	37664.7	31395.1	24486	-1.20079	0.861742
HRP1	0.38764	14000	40945.3	40884.4	87426.3	15159.1	14758.3	35205.1	44701.2	-0.738671	0.411571
RPS7B	0.863335	29564.5	18529	12447.5	20721.8	29830.7	20657.2	14720.5	18394.1	0.0409503	0.0638208
VAS1	0.408162	2874.78	646.509	603.765	2881.22	972.512	982.168	195.494	1744.85	-0.847012	0.389168
YMR295C	0.0358414	190538	27879	67045.9	54738	226687	195190	177452	188059	1.21069	1.44561
RPC2	0.733553	20338.6	52176.8	1110.49	18508.6	18977.4	24222	3461.03	3350.3	-0.881505	0.134569
PAN3	0.313206	20388.7	18359.5	4423.81	16836.5	11502.7	5310.96	5621.94	12475	-0.7815	0.504169
SSS1	0.314581	5135.9	3378.19	2850.5	6771.21	4182.45	2626.52	4285.62	2377.47	-0.428869	0.502267
TIF11	0.911391	2191.78	2247.15	2420.64	12121.6	2754.17	4523.37	2889.14	3284.82	-0.496802	0.0402954
BMH2	0.159905	1242.47	2695.81	1404.99	3078.22	2185.54	4167.45	2289.97	5313.44	0.72878	0.796137
ARC1	0.780526	43181.6	6547.22	6535.13	10144.2	20700.6	27495.6	6607.63	9537.43	-0.0456148	0.107613
URA2	0.742511	75143.8	34837.3	11002.8	64433.5	60565.8	38200.9	23635.6	67333.6	0.0332168	0.129297
PRP22	0.819136	232283	317648	178618	395038	239480	313765	255053	226957	-0.118128	0.0866438
LYS20	0.326406	14822.2	1816.3	1531.55	3289.13	16214.3	6314.78	2855.19	6749.45	0.582489	0.486242
RPL7B	0.359572	120852	150724	59176.5	186377	91011.6	89637.9	67408.9	121760	-0.483709	0.444214
COP1	0.828729	1127.63	10223.3	475650	9527.67	3445.59	12200.6	11448.5	483251	0.0395993	0.0815875
RPL36B	0.452108	37811.7	54197.1	32551.8	54324.7	42317.7	33104.8	36231.2	44557.6	-0.195535	0.344757
IMB1	0.166432	282511	138120	98169.1	138608	288827	406980	130426	270934	0.738925	0.778762
FHB1	0.580404	5211.97	2475.82	1285.66	5157.31	4687.46	8235.14	1523.9	4538.45	0.426017	0.23627
ACO1	0.711242	8155.29	1443.76	636.101	4846.36	7048.61	4072.74	2711.08	1332.77	0.00798453	0.147983
UGP1	0.0948938	195937	136657	115172	215008	199200	215535	206833	274594	0.435242	1.02276
CLP1	0.239865	32675.5	45341.5	23864.1	88407	13475.1	23989.2	37538.8	37296.1	-0.760839	0.620033
RPL34A	0.268053	6588	17520.6	10833.5	20676.6	6160.48	7881.34	12158.3	10236.7	-0.61017	0.57178
RPN13	0.266347	9733.87	7774.12	6638.89	7334.59	11721.1	13850.7	5583.42	11936.9	0.452923	0.574552
NPL3	0.0441987	9.52378e+06	1.11549e+07	8949159	7.12934e+06	1.07379e+07	1.68929e+07	1.38418e+07	1.11797e+07	0.518472	1.35459
WBP1	0.790366	5490.83	6433.55	672.106	9151.5	2783.73	2714.27	3657.17	4040.33	-0.720836	0.102172
YEL057C	0.0310729	973.82	1031.45	809.034	1150.58	2835.41	1007.16	2473.48	4063.85	1.38844	1.50762
UTP25	0.898941	634.79	66.4037	0	52.1233	464.696	8.63851	16.8553	6.20099	-0.60178	0.0462688
CFT1	0.532647	33132.5	29550.3	10706.3	74275.8	12172.5	18128.7	32401.3	31977.2	-0.641198	0.273561
EGD2	0.500863	304860	103059	368007	196472	200579	182771	203633	127800	-0.444041	0.300281
PRP43	0.710861	296520	131023	57076.9	251584	140141	165242	85366.8	150934	-0.442655	0.148215
SYF1	0.471039	294515	375784	287542	526824	324058	432124	260087	260547	-0.217587	0.326943
VTC4	0.730111	8396.22	5091.21	989.329	10066.2	4203.7	4313.59	3048.73	3556.44	-0.698617	0.136611
RPS23A	0.371025	11763.3	17635.2	10555.3	13852.6	2755.42	15392.3	10889.8	13380.6	-0.343096	0.430597
RBG1	0.819751	6976.55	1431.29	1178.5	920.97	1984.47	2019.22	1335.24	1289.92	-0.664563	0.0863179
SPC24	0.868016	4952.09	1091.19	2064.59	1407.18	5007.64	795.858	1886.44	1470.27	-0.0548307	0.061472
RPL1A	0.799758	12141.2	7914.36	4385.92	10374.8	11892.8	16346.9	4812.47	6804.5	0.195058	0.0970416
MOS1	0.229158	703.508	3.95017	6.491	490.228	1107.11	408.068	199.661	213.073	0.67899	0.639865
IFA38	0.902572	3493.8	4860.82	1232.31	6365.09	4760.23	2335.68	3444.17	2850.09	-0.252565	0.0445184
IST2	0.440746	7046.33	2663.62	859.411	4337.52	5934.09	2979.08	4189.77	4492.77	0.239245	0.355812
MSL5	0.414326	232270	252310	105112	302481	182746	255254	104933	131075	-0.404559	0.382658
GGC1	0.327742	480.578	0	81.7876	450.606	1694.17	917.456	38.4032	342.736	1.56289	0.484468
DED81	0.545574	114151	29174.3	17311	40041.6	50010	58958	64348.2	35559.9	0.0577665	0.263147
PRP38	0.174122	22304.8	24487.8	18021.5	47095.2	16181.4	20209.6	23321.1	14371.5	-0.595103	0.759146
RRP40	0.449407	19319.9	7534.47	14077.5	20266.3	15018.4	21107.4	15019.1	19198.6	0.200932	0.34736
NET1	0.0931428	42245.9	61280.3	7585.64	37144.4	172266	154916	53028	49242.8	1.5344	1.03085
CYK2	0.285702	7440.81	11163.7	18151.2	9329.74	8097.28	17665.6	32778.4	15053	0.67528	0.544086
YSH1	0.134521	22727.4	35138	28586.5	83730.1	11975	13020.3	33681.6	25890.8	-1.0089	0.871209
VTC1	0.129919	968.25	2297.95	765.423	3021.59	376.488	649.067	1151.16	991.956	-1.1544	0.886328
UTP14	0.463146	28551.3	23079	15392.7	21608.1	20442.7	31815	10643.8	13454.1	-0.215079	0.334282
ENO1	0.234338	674.504	2647.31	814.107	3151.96	1896.65	2018.13	2723.15	4645.04	0.630576	0.630156
CLF1	0.969027	300896	241858	175116	309019	305852	511273	137458	192770	0.16003	0.0136641
RPL28	0.463344	48615.8	35087.4	34054.9	78123.6	18517.2	53803.5	45419.3	38690.8	-0.324458	0.334096
PHO8	0.938303	7527.43	5557.01	939.043	4322.41	10109.4	6452.06	1558.96	1338.03	0.0849424	0.0276569
STM1	0.524403	158408	269613	374775	165301	130159	96312.3	317108	259210	-0.270128	0.280335
RIM4	0.00528555	35292	18607.8	15304.1	20157.7	109059	140446	47092.8	268274	2.66019	2.27691
SAR1	0.201151	3636.97	1770.96	730.998	1611.1	3969.85	2362.9	1654.66	5662.2	0.816588	0.696479
AHP1	0.852332	127352	62238.2	37973.7	98708.9	121563	85149	38269.3	99831.2	0.0797338	0.0693914
PGI1	0.5503	3172.35	6378.59	1027.48	7879.93	203.68	4431.68	2564.54	7011.91	-0.377183	0.259401
CWC2	0.773142	185684	526608	203743	310272	203134	258229	476708	355903	0.0774893	0.111741
DGH1	0.594671	13571.7	13264.4	6492.12	17516	16277.4	16254.2	10778.5	12230.2	0.127453	0.225723
IPP1	0.274142	19459.8	5427.79	4576.23	9354.64	11558.5	23893.4	8633.29	12414.6	0.541504	0.562024
RPL20A	0.107169	108514	169825	76869.4	178718	78701.9	91526.1	69227.5	99525.8	-0.655438	0.969933
RPP2B	0.470346	71695.8	82552.3	101701	72644.4	74561.8	65746	76033.5	86558.7	-0.117464	0.327583
YD23B	0.424928	47363.2	4647.06	1049.54	16205.1	43568.1	49539.9	8485.05	5976.74	0.635076	0.371684
RPB5	0.940931	3903.32	1853.46	910.689	5472.7	6143.6	5397.25	839.713	1572.03	0.200745	0.026442
LSM6	0.277528	89096.6	28607.3	39425.2	39768.3	171943	203148	32416.1	43703.6	1.19636	0.556694
PTA1	0.177847	8999.19	8606.31	2669.14	31036.7	2668.13	3556.07	5454.48	4968.76	-1.62398	0.749952
MGM101	0.174369	1061.37	382.829	147.018	1026.37	2555.63	2214.39	517.261	873.444	1.23486	0.758532
RPA49	0.121274	361701	72396.9	41189	73441.2	431573	423319	150228	156676	1.08219	0.916232
CMS1	0.335521	8799.26	2721.39	2455.86	6186.76	5639.11	6998.98	4593.25	8218.04	0.335901	0.47428
DEF1	0.121187	188386	306484	478935	376554	164430	115469	261677	270151	-0.734276	0.916543
NHP6A	0.635065	16168	10060	18438.1	14721.2	9444.35	9112.88	26790.4	43452.1	0.580403	0.197182
EFB1	0.280489	89803.8	33633.6	38778.9	21732.1	33608.5	197969	78206.5	48748.6	0.962803	0.552084
RPS3	0.434367	170056	207558	145313	250261	151985	214751	123474	181631	-0.202699	0.362143
FKS2	0.47345	217.558	8619.94	631.257	2314.7	8855.34	976.675	1775.41	3017.53	0.31167	0.324725
RFC3	0.302924	5369.58	165.844	202.231	1024.88	4072.4	3204.62	1068.65	785.538	0.433241	0.518667
GAS1	0.185196	1502.65	385.024	611.039	290.448	1982.66	1480.25	392.465	2227.27	1.12487	0.732369
TRM6	0.188606	836.315	1870.28	217.099	3374.74	875.092	196.72	247.784	469.099	-1.81609	0.724445
ENT5	0.987413	3862.92	432.659	260.593	854.154	1605.51	2012.67	596.526	183.083	-0.298936	0.00550096
IMD4	0.892999	188135	58317.9	11058.3	72190.6	108795	97377.3	36700.2	32778.9	-0.258318	0.0491491
HXT7	0.0296856	4922.89	2132.5	1326.67	1697.57	28754.1	26960.3	2609.21	14463.6	2.85224	1.52745
SCD6	1.77e-05	0	0	0	0	613.331	202.354	837.312	3705.93	#DIV/0!	4.75203
URN1	0.544732	4469.48	2123.72	728.252	4966.02	2964.09	4408.04	465.768	990.386	-0.476983	0.263817
CCT6	0.474078	6313.79	949.665	133.861	1121.49	5025.75	4197.02	1285.47	583.095	0.380709	0.32415
HPS150	0.0876821	25333.7	23198.8	10481.7	31694.7	37009.8	41326.7	31846.4	30881.6	0.637037	1.05709
CWC15	0.40317	153038	452843	587060	394755	195199	329817	384637	187266	-0.533478	0.394512
ELP2	0.732519	24402.9	34650	9920.53	23549.2	7128.11	9034.99	29458	48548.3	0.0254539	0.135181
SME1	0.58823	265799	126252	147600	57670.9	245313	549222	92492.5	80500.6	0.695796	0.230453
SSH1	0.267036	7380.82	1173.05	199.958	611.033	2281.72	629.874	9568.8	10834.5	1.31592	0.573431
NU188	0.403846	1731.07	1748.18	1071.5	4117.44	1485.51	2005.05	4456.88	4044.47	0.468258	0.393784
WRS1	0.564155	17122.2	34059.9	4866.38	11286.2	7914.41	9325.09	50508.1	39993.3	0.678144	0.248602
SEC28	0.104601	3271.69	804.859	768.702	426.535	3256.41	1899.74	1472.98	4064.94	1.02045	0.980465
PUF3	0.863666	14264	690258	14753.7	24710.1	12823.2	15651.5	77586.6	106564	-1.80696	0.0636543
POR1	0.303486	120625	28421.1	7396.24	13960.6	89083.3	155630	19121	39947.9	0.83409	0.517861
SPN1	0.272588	1.33762e+06	1.80282e+06	763968	2.08326e+06	967202	1.30655e+06	1.09074e+06	884426	-0.494899	0.564493
FAS1	0.711856	174810	50302.2	11262.3	58759.1	159969	45611.6	31268.3	71368.5	0.062579	0.147608
RVS161	0.261385	23427.3	915.71	1323.39	4056.29	27044.9	22209.7	3498.11	4692.93	0.95063	0.582719
NDH1	0.056918	6489.66	1168.48	2578.23	3002.58	30604.8	13669.5	2739.04	19624.8	2.33156	1.24475
RPC11	0.558611	3103	8852.42	5376.61	15446.9	1313.35	5322.82	8830	9047.41	-0.419189	0.252891
CCT8	0.730179	51699.5	25849.1	7592.31	53167.9	30603.3	55701.6	3817.52	28412.3	-0.222582	0.136571
RRP6	0.335461	5492.59	3970.96	669.049	12333.5	6138.97	6843.07	5748.86	10377.2	0.373668	0.474358
RPS0A	0.741479	91267.1	45814.5	29203.3	59321.8	59339.8	78609.2	31260.5	77488	0.128933	0.129901
SLF1	0.473671	27288.6	29131.1	2663.9	12705.4	17818.1	7051.03	51919.7	36044.8	0.652361	0.324523
KTR1	0.253417	21089.8	27047	6629.62	29762.4	25869.7	55297.4	16737.7	42670.7	0.73383	0.596164
CBP2	0.465938	0	411.923	0	883.211	2099.89	841.975	0	665.697	1.47792	0.331672
TLG2	0.6631	9751.39	11045.5	6080.81	22967.9	9632.71	15941.1	5821.68	8963.1	-0.304594	0.178421
SSD1	0.642856	41290.5	34923.4	21397.2	51488.2	44526.2	43123.7	25446.4	52295.8	0.149616	0.191886
MPD1	0.398928	173.56	170.969	28.9055	61.7406	144.574	85.9253	0	56.8561	-0.598758	0.399105
EPS1	0.908287	88.3821	352.406	0	456.242	0	173.135	95.8355	302.049	-0.651617	0.0417767
TIF6	0.0120988	7943.57	8514.12	12153.5	14427	20947.5	20497.7	18102.1	15069.7	0.793883	1.91726
DBP8	0.323564	3010.59	1561.11	419.468	3285.46	1100.17	821.428	1172.14	751.095	-1.10612	0.49004
PAT1	0.732412	39238.1	37770.2	5016.11	38040	43779.1	48045.9	18793.7	16426.1	0.0815285	0.135244
SEC13	0.301299	20304.8	6033.9	5872.34	8823.81	16940.7	13088	9053.19	13256.3	0.351015	0.521003
PGK1	0.697346	1.87209e+06	141010	163145	245119	1.17029e+06	242029	180523	694941	-0.0818729	0.156551
NBA1	0.492981	18257.8	348134	12416.1	297295	16162.6	453513	1373.87	30441.2	-0.43102	0.30717
MED20	0.226458	735.866	5088.23	1432.56	6251.8	793.845	9948.66	28828.9	32876.9	2.42309	0.645012
PRP18	0.785754	51235.1	37607.3	17148	48571.5	50156.5	74285.8	11756	21049	0.0248515	0.104713
RPS9A	0.847808	4504.04	21756.6	4103.18	15638.3	4796.35	10502.8	7050.08	12103.2	-0.417094	0.0717024
COPB2	0.208991	386.099	382.331	22.9634	86.7381	555.284	364.29	137.163	881.931	1.14256	0.679873
SEM1	0.864173	17330.5	39330	31165.9	40751.8	11933.3	11296.5	60011	72719	0.278527	0.0633995
SUB2	0.35152	136843	8439.95	201379	33634	110190	190663	30294.1	551068	1.21401	0.45405
SIS1	0.677265	69351	26572.2	20777	50094	42296.7	16901.4	23546.8	57369.9	-0.25146	0.169241
SES1	0.551755	29870.5	685.244	1362.28	1724.13	16194.4	2606.4	2800.52	4289.36	-0.377834	0.258254
RPF1	0.841969	9534.99	1592.77	569.12	2423.32	3838.67	4039.22	633.725	1149.13	-0.547553	0.0747037
YFR057W	0.281695	3692.92	25.0774	0	516.687	1619.44	2109.48	461.471	209.367	0.055169	0.550221
MYO2	0.563332	118088	221395	2471.61	15728.6	43973.4	21569.5	7281.34	10045.8	-2.10976	0.249236
RRP4	0.457895	14245.7	6741.66	1877.19	12421.8	12422	20322	3531.75	17363.1	0.604169	0.339235
CYC1	0.581507	7428.45	0	473.421	337.859	1962.36	291.485	229.645	591.509	-1.42201	0.235445
FIP1	0.295595	54757.8	78614.4	62209.2	141546	34188	51007.5	91673.7	61692.8	-0.49893	0.529302
NIC96	0.183618	2421.62	1341.47	3385.25	5460.98	3708.34	3855.57	6651.6	4424.04	0.563877	0.736085
SLA2	0.183253	1700.11	400.502	123.854	873.688	1852.38	1875.28	903.34	877.206	0.830172	0.73695
HTS1	0.854176	45312.8	7919.68	7426.57	15575.3	18487.1	36967.2	4858.27	7789.42	-0.162744	0.0684527
RPPA2	0.240285	21279.5	1368.51	4311.27	2088.28	33898.6	19374.7	3216.03	7826.43	1.14675	0.619274
ARC18	0.31174	1356.78	1.53124	41.4629	0	1063.81	177.921	20.4123	69.8347	-0.0716244	0.506208
UTP22	0.941229	35837.4	10477.7	2010.64	18307.7	11558.2	12360.8	9905.45	11808.1	-0.546183	0.0263047
GLR1	0.861784	33492.4	9367.77	5066.9	17862.3	21569.3	17018.6	10175.2	10522.9	-0.150163	0.0646016
RSC4	0.369325	6680.29	7133.7	6120.21	9081.12	4898.76	5971.29	39946.7	15124.6	1.18437	0.432592
LSM12	0.546448	7291.13	1441.55	108.06	1053.78	7023.58	4477.56	283.683	2353.79	0.514938	0.262451
YKR032W	0.161128	297.484	168.311	1566.34	116.56	232.056	767.133	3094.47	8056.03	2.49939	0.792829
SPT4	0.416041	6969.48	1687.89	948.573	2979.46	3096.83	2616.61	1470.95	188.15	-0.771519	0.380864
RFA3	0.57193	1588.5	2800.05	7205.07	12019.6	859.017	2960	6146.11	5344.37	-0.625168	0.242657
PMT1	0.202066	858.491	5020.92	6.19213	233.56	1603.96	876.066	3831.29	5516.15	0.950736	0.694508
RHO1	0.382008	3167.93	2223.85	653.545	980.95	4137.44	3557.25	1139.69	1627.37	0.574291	0.417927
COX6	0.0145857	4509.3	8500.19	6401.8	8325.5	24163	26911.8	9932.16	13813.1	1.43162	1.83607
RPL9	0.803913	118915	26465.9	10900.1	29075.8	86176.2	97811.2	11908.6	20946.6	0.226346	0.0947909
NOP6	0.609645	23100.6	22951.9	7044.92	29451.4	25043.1	19416.4	20789.7	21977.6	0.0795241	0.214923
ERG6	0.38528	0	0	0	1735.77	1886.45	151.878	33.4508	0	0.255299	0.414224
NUP157	0.65093	12630.4	6263.87	4676.01	6463.05	10622.8	10989	5706.86	6050.61	0.151958	0.186465
RPL38	0.725831	61527.9	40632.9	38326.8	51967.5	66585.8	63157.7	31996.8	24911	-0.0441769	0.139164
MPG1	0.143198	10187.2	5095.34	3922.14	8317.63	16323.8	15695.8	5797.52	10231	0.803876	0.844064
DIA2	0.837212	20652.8	147509	8539.36	153714	24610.8	240155	24461.9	11985.4	-0.133493	0.0771647
TSA1	0.882968	27803.2	25785	15180.4	45795.7	25374.1	29409.2	29908.4	25721	-0.0532509	0.0540551
RPS1B	0.157361	53502.1	58523.8	35138	88374.8	36622.3	23504.8	58847.4	34198.6	-0.620801	0.803103
PPN1	0.250096	160553	28842.1	16102.3	44003.3	161311	167836	32017.1	90090.5	0.854895	0.601894
FOL2	0.625072	4036.28	282873	1573.61	4352.63	3237.74	5424.06	5145.96	7748.18	-3.76393	0.20407
TAF14	0.679664	10407.7	16811.9	9391.01	22258.5	5399.5	8611.12	18489.3	21796.1	-0.116666	0.167706
CLU1	0.302169	37461.1	50463.5	10128.4	31963.2	28465.5	33689.4	52988	81761.4	0.598804	0.519749
MRT4	0.248233	9530.91	4040.8	2741.8	8812.09	6584.38	7538.38	10975.5	8899.3	0.436274	0.60514
EBP2	0.933486	44993.5	9937.57	8045.24	16979.9	31388.2	24365.4	8759.02	10824.7	-0.0858468	0.029892
RPP1A	0.335578	8586.17	153.739	236.392	161.349	7045.07	14301.3	605.073	253.562	1.28099	0.474207
FUS1	0.642486	16124.8	5511.24	3606.47	9726.32	12277.4	8628.36	6609.65	8838.24	0.0560341	0.192136
TDH2	0.671383	2369.14	75.5979	385.843	17.3295	589.688	28.9759	73.0452	106.724	-1.83466	0.17303
SEC2	0.412415	12838	6096.2	4450.05	14049.7	95114	12245.8	8647.21	5513.18	1.69877	0.384665
AIM24	0.0977125	2979.65	2892.28	2872.76	4011.19	17650.7	20619.7	2276.38	6787.98	1.89174	1.01005
HOR2	0.00372741	1633.25	1737.88	1969.89	3540.98	483.044	928.145	857.875	761.507	-1.5513	2.42859
ACS2	0.792879	65188.3	13015.4	10568.9	19673.4	42080.5	19560.8	10128.7	11992.5	-0.372598	0.100793
AIR1	0.487806	35892.7	27696.3	18143.3	80148.5	32093.4	25834.9	19428.8	33218.9	-0.549894	0.311752
ALD6	0.606643	1794.19	1246.7	480.508	4006.22	2480.69	3071.15	103.7	785.436	-0.224915	0.217067
BUD31	0.551529	8978.54	3055.36	3488.52	9254.12	8319.74	12018.8	1629.35	978.932	-0.110679	0.258431
CSP1	0.855865	6537.36	1948.6	805.13	2656.73	4337.62	4297.49	1199.63	1832.47	-0.0342874	0.0675946
CDC10	0.128849	1388.82	1302.59	7.89519	0	1.36098	6.7458	0.450907	0	-8.30115	0.889918
ERG11	0.0588405	1864.46	816.076	772.073	1626.18	0	0	347.314	386.35	-2.79129	1.23032
CWC22	0.185895	198792	307718	174891	426779	178505	219108	204737	153887	-0.551282	0.730733
CWC27	0.204102	6252.68	7331.53	3384.54	12898.4	6227.1	7555.56	1379.67	1512.6	-0.840877	0.690153
TMA22	0.971384	10870.6	1409.75	1970	3523.5	6613.6	4642.88	1491.85	2134.12	-0.256143	0.0126092
CAM1	0.681924	10886.7	269.717	74.3733	1209.16	2698.15	7756.05	175.54	732.768	-0.130697	0.166264
ELO3	0.101747	2845.21	297.574	802.062	2895.12	6.77341	579.533	257.86	285.776	-2.59774	0.992477
FYV6	0.491065	2109.68	21588.3	8165.11	12711.8	3636.13	7064.19	9705.47	3739.4	-0.884496	0.308861
HTB2	0.279386	499.278	856.404	371.734	854.069	434.231	16.7504	515.526	561.723	-0.756338	0.553795
HIS1	0.474073	747.986	211.639	102.902	448.283	0	905.605	253.35	299.073	-0.0513033	0.324155
HMG1	0.0711458	24911.4	40422.4	10699.6	50512	12581.5	10968.1	14909.5	12390.8	-1.31534	1.14785
HPR1	0.000271743	664204	403168	228633	1.25336e+06	25903.5	24531.8	41792.4	24897.7	-4.44401	3.56584
HXT3	0.120439	7572.85	4948.43	1774.86	3982.52	3712.91	1971.67	914.114	1920.46	-1.10138	0.919231
IDH1	0.793574	159.976	0	174.713	203.751	2298.06	315.651	100.06	0	2.33344	0.100412
IMB4	0.507173	8725.81	8062.18	12331.5	3370.56	10387.2	10000.5	397608	1880.03	3.69189	0.294844
PFK2	0.745231	65063.2	12861.3	11740.8	21633.5	41521.6	21971.5	8059.02	14162	-0.376833	0.127709
CDC19	0.397985	383918	387629	295566	555699	376349	421900	228429	342355	-0.245339	0.400134
LCP5	0.17917	2869.87	2974.03	2550.65	1577.3	2043.67	1274.41	2606.57	688.428	-0.592537	0.746734
LST8	0.862727	1358.84	710.429	1175.83	1244.35	2752	1979.38	260.927	664.969	0.333568	0.0641268
MAK5	0.0876458	844.111	192.472	43.2966	851.182	6.68203	101.623	36.377	99.3309	-2.98436	1.05727
MAE1	0.123049	5186.73	1666.12	321.924	2939.05	1358.52	317.114	40.0212	504.83	-2.18738	0.909924
MET17	0.819091	2594.68	2933.34	1309.37	5031.61	3561.27	2582.68	1032.96	3589.33	-0.140686	0.086668
MFT1	0.0017695	488283	338579	375491	848977	12010.4	14157.5	92287.2	44553.1	-3.65354	2.75215
NCL1	0.28792	94784.9	113168	1529.19	75398.1	9313.93	68171.6	2854.17	1298.23	-1.80305	0.540728
NOC3	0.705552	1480.34	35.2872	0	312.665	793.947	561.917	0	0	-0.431286	0.151471
NOP10	0.33774	124612	267426	90444.2	102363	124969	115520	121763	29283.6	-0.578911	0.471418
NOP2	0.123001	49275.1	25430.3	10774.2	21267.2	13175.9	14599.7	9867.84	14594.6	-1.03102	0.910091
OAC1	0.0118248	4837.15	5318.88	759.835	4913.74	919.238	447.989	390.331	374.946	-2.892	1.92721
PTI1	0.565553	2781.45	116.326	69.6569	302.961	1514.11	1348.7	25.6819	1.14656	-0.178577	0.247527
RFA1	0.262994	303.144	1166.35	670.445	3562.93	459.647	164.781	489.705	986.567	-1.44082	0.580054
RPL12A	0.31539	7361.13	4202.46	3045.47	14425	2312.23	6055.74	2490.28	5890.63	-0.793683	0.501153
RPL2A	0.603845	67760.6	94636.3	59713.3	95906.5	68884	74129.2	86638.1	121376	0.142479	0.219074
RPL32	0.484347	29967.7	25211.8	22195.5	41655.4	30687.5	40574.8	12642.3	18502.4	-0.217016	0.314843
RMD8	0.000635015	2274.4	1468.72	679.691	7305.24	0.013655	10.0317	13.5015	0	-8.96022	3.19722
RPC10	0.87206	4891.82	863.257	553.513	3090.89	4568.67	2873.58	319.736	1015.77	-0.0987283	0.0594537
RPB7	0.241162	24115.7	4200.47	2927.7	13351.7	6879.57	7326.78	1246.71	2000.57	-1.35337	0.617692
RPC5	0.0745192	6526.91	20382.4	8399.43	13175.7	4973.01	4892.78	8564.66	6147.13	-0.980181	1.12773
RRP1	0.274887	3398.94	1160.66	1449.23	2950.75	1703.77	1932.58	653.009	1402.1	-0.654634	0.560846
RRP12	0.746257	4719.31	830.342	201.261	1753.02	904.745	2279.76	608.553	391.453	-0.84259	0.127112
RPS10A	0.997094	17700.4	9609.49	11251.9	13143.5	21504.6	16958.6	6034.9	11482.9	0.114625	0.00126373
RSC7	0.0956805	8654.2	4482.67	6667.75	11686	5039.59	4300.54	2868.75	6203.34	-0.774259	1.01918
SHG1	0.481673	1979.3	187.52	3957.89	2377.5	29.5339	849.702	2062.18	1815.55	-0.837795	0.317247
SPP2	0.0803627	568.989	1614.64	3107.85	2832.35	174.104	561.048	997.65	807.906	-1.67693	1.09495
SPT16	0.0317032	5266.69	7057.01	4073.55	9681.54	3569.5	3901.52	3216.07	3851.76	-0.842964	1.4989
SSU72	0.0589473	5432.25	6197.79	6582.33	12416.6	999.276	4576.34	3480.21	4190.58	-1.20929	1.22954
FRS2	0.696864	4605.58	1231.55	406.834	5408.78	3129.91	7858.06	413.206	5294.57	0.51881	0.156852
GRS1	0.489845	7658.87	537.591	456.54	1853.09	4746.54	1435.92	1579.96	2606.87	-0.0189094	0.309942
TFG2	0.000247003	972.893	741.539	913.941	768.099	491.601	508.87	488.216	442.647	-0.814439	3.6073
TAF5	0.737522	4330.32	112048	16444.9	2463.16	3578.96	2685.02	148516	92094.2	0.867756	0.132225
TEX1	0.00174149	45325.3	36549.1	14977.1	78655.9	3598.8	1575.96	6009.94	4119.82	-3.5195	2.75908
THO2	0.0122368	713211	448589	186882	1.22149e+06	110509	156199	124606	107163	-2.36626	1.91233
THP2	0.000140521	192833	138385	296387	376050	5585.94	7850.26	18056.6	16314.7	-4.39188	3.85226
VPH1	0.413795	774.416	1154.39	147.315	2217.61	932.948	138.964	127.203	1012	-0.957455	0.383215
YKY5	0.679775	64097.4	321864	217539	309142	10709.1	132631	449685	417698	0.147266	0.167635
YOL092W	0.317003	736.612	767.771	292.654	1159.22	192.252	277.658	1161.77	372.367	-0.560851	0.498936
