# Supplementary material for: Cellular imbalance of specific RNA-binding proteins associates with harmful R-loops
Source: PLoS Genet. 2025 Jul 2;21(7):e1011491. doi: 10.1371/journal.pgen.1011491 (PMC12251259; doi:10.1371/journal.pgen.1011491)
Supplement: S1 Information — (XLSX) [file pgen.1011491.s008.xlsx]

## Sheet: Fig.1
1a
	See S1 table
1c
		WT			NPL3 o.e.			RIM4 o.e.			SBP1 o.e.			SHE2 o.e.			yra1Di
	exp	S/G2 cells with Rad52-YFP foci	S/G2 total cells	% cells with Rad52-YFP foci	S/G2 cells with Rad52-YFP foci	S/G2 total cells	% cells with Rad52-YFP foci	S/G2 cells with Rad52-YFP foci	S/G2 total cells	% cells with Rad52-YFP foci	S/G2 cells with Rad52-YFP foci	S/G2 total cells	% cells with Rad52-YFP foci	S/G2 cells with Rad52-YFP foci	S/G2 total cells	% cells with Rad52-YFP foci	S/G2 cells with Rad52-YFP foci	S/G2 total cells	% cells with Rad52-YFP foci
	1	5	217	2.3041	7	218	3.211	14	210	6.67	5	201	2.49	11	211	5.2133	15	221	6.79
	2	5	214	2.3364	9	207	4.3478	13	202	6.44	7	211	3.32	11	215	5.1163	13	205	6.34
	3	5	208	2.40385	5	201	2.48756	12	205	5.85	4	203	1.97	10	201	4.97512	16	208	7.69
		p value*		-	p value*		0.1387	p value*		< 0,0001	p value*		0.5676	p value*		< 0,0001	p value*		0.0003
		* unpaired Student t-test. Samples are compared to WT.
1d
		WT -RNH			WT +RNH			RIM4 o.e. -RNH			RIM4 o.e. +RNH			SHE2 o.e. -RNH			SHE2 o.e. +RNH
	exp	S/G2 cells with Rad52-YFP foci	S/G2 total cells	% cells with Rad52-YFP foci	S/G2 cells with Rad52-YFP foci	S/G2 total cells	% cells with Rad52-YFP foci	S/G2 cells with Rad52-YFP foci	S/G2 total cells	% cells with Rad52-YFP foci	S/G2 cells with Rad52-YFP foci	S/G2 total cells	% cells with Rad52-YFP foci	S/G2 cells with Rad52-YFP foci	S/G2 total cells	% cells with Rad52-YFP foci	S/G2 cells with Rad52-YFP foci	S/G2 total cells	% cells with Rad52-YFP foci
	1	4	212	1.88679	4	206	1.94175	11	208	5.28846	7	204	3.43137	11	205	5.36585	6	207	2.89855
	2	5	219	2.2831	6	212	2.83019	10	200	5	5	206	2.42718	11	217	5.06912	7	222	3.15315
	3	5	224	2.23214	5	210	2.38095	12	205	5.85366	6	203	2.95567	16	204	7.84314	7	231	3.0303
		p value*		-	p value*		0.4296	p value*		0.0003	p value*		0.0031	p value*		0.0112	p value*		0.0255
		* unpaired Student t-test. -RNH samples are compared to WT -RNH sample. +RNH samples are compared with -RNH of its own condition.

## Sheet: Fig.2
2b
		WT -RNH			WT +RNH			C1 -RNH			C1 +RNH			C2 -RNH			C2 +RNH
	exp	S/G2 cells with Rad52-YFP foci	S/G2 total cells	% cells with Rad52-YFP foci	S/G2 cells with Rad52-YFP foci	S/G2 total cells	% cells with Rad52-YFP foci	S/G2 cells with Rad52-YFP foci	S/G2 total cells	% cells with Rad52-YFP foci	S/G2 cells with Rad52-YFP foci	S/G2 total cells	% cells with Rad52-YFP foci	S/G2 cells with Rad52-YFP foci	S/G2 total cells	% cells with Rad52-YFP foci	S/G2 cells with Rad52-YFP foci	S/G2 total cells	% cells with Rad52-YFP foci
	1	3	205	1.46341	2	205	0.97561	8	214	3.73832	4	205	1.95122	8	211	3.79147	4	218	1.83486
	2	3	202	1.48515	2	204	0.980392	7	204	3.43137	4	210	1.90476	9	205	4.39024	6	211	2.8436
	3	4	215	1.86047	3	206	1.45631	10	206	4.85437	5	207	2.41546	9	206	4.36893	6	207	2.89855
		p value*		-	p value*		0.0856	p value*		0.006	p value*		0.0143	p value*		0.0004	p value*		0.014
		* unpaired Student t-test. -RNH samples are compared to WT -RNH sample. +RNH samples are compared with -RNH of its own condition.
2c
		WT			C1			C1 del.A			C1 del.B			DIS3 o.e.
	exp	S/G2 cells with Rad52-YFP foci	S/G2 total cells	% cells with Rad52-YFP foci	S/G2 cells with Rad52-YFP foci	S/G2 total cells	% cells with Rad52-YFP foci	S/G2 cells with Rad52-YFP foci	S/G2 total cells	% cells with Rad52-YFP foci	S/G2 cells with Rad52-YFP foci	S/G2 total cells	% cells with Rad52-YFP foci	S/G2 cells with Rad52-YFP foci	S/G2 total cells	% cells with Rad52-YFP foci
	1	4	203	1.97044	11	234	4.70085	10	214	4.6729	5	211	2.36967	14	221	6.335
	2	6	210	2.85714	12	207	5.7971	5	212	2.35849	7	214	3.27103	11	202	5.445
	3	4	202	1.98	11	218	5.04587	8	202	3.9604	6	227	2.64317	12	203	5.911
	4	4	207	1.932	11	204	5.392	5	211	2.36967	5	223	2.24215
		p value vs WT*		-	p value vs WT*		< 0,0001	p value vs WT*		0.1135	p value vs WT*		0.213	p value vs WT*		0.0001
		p value vs C17*		< 0,0001	p value vs C17*		-	p value vs C17*		0.0235	p value vs C17*		0.0002	p value vs C17*		0.1178
		p value vs DIS3 o.e.*		0.0001	p value vs DIS3 o.e.*		0.1178	p value vs DIS3 o.e.*		0.0165	p value vs DIS3 o.e.*		0.0002	p value vs DIS3 o.e.*		-
		* unpaired Student t-test. Samples are compared to WT, C17 and DIS3 o.e.
2d
		WT			C2			RIE1 o.e.			yra1Di
	exp	S/G2 cells with Rad52-YFP foci	S/G2 total cells	% cells with Rad52-YFP foci	S/G2 cells with Rad52-YFP foci	S/G2 total cells	% cells with Rad52-YFP foci	S/G2 cells with Rad52-YFP foci	S/G2 total cells	% cells with Rad52-YFP foci	S/G2 cells with Rad52-YFP foci	S/G2 total cells	% cells with Rad52-YFP foci
	1	8	219	3.65297	12	210	5.71429	11	211	5.21327	13	206	6.31068
	2	6	214	2.80374	10	207	4.83092	13	207	6.28019	16	206	7.76699
	3	5	209	2.39234	11	209	5.26316	10	203	4.92611	12	219	5.47945
		p value*		-	p value*		0.0067	p value*		0.0104	p value*		0.0095
		* unpaired Student t-test. Samples are compared to WT.
2f
		WT -RNH			WT +RNH			DIS3 o.e. -RNH			DIS3 o.e. +RNH			RIE1 o.e. -RNH			RIE1 o.e. +RNH
	exp	S/G2 cells with Rad52-YFP foci	S/G2 total cells	% cells with Rad52-YFP foci	S/G2 cells with Rad52-YFP foci	S/G2 total cells	% cells with Rad52-YFP foci	S/G2 cells with Rad52-YFP foci	S/G2 total cells	% cells with Rad52-YFP foci	S/G2 cells with Rad52-YFP foci	S/G2 total cells	% cells with Rad52-YFP foci	S/G2 cells with Rad52-YFP foci	S/G2 total cells	% cells with Rad52-YFP foci	S/G2 cells with Rad52-YFP foci	S/G2 total cells	% cells with Rad52-YFP foci
	1	4	212	1.88679	4	206	1.94175	11	205	5.37	6	210	2.86	11	216	5.09259	8	220	3.63636
	2	5	219	2.2831	6	212	2.83019	11	207	5.31	3	201	1.49	10	209	4.78469	8	210	3.80952
	3	5	224	2.23214	5	210	2.38095	10	221	4.52	4	212	1.89	13	209	6.2201	9	212	4.24528
		p value*		-	p value*		0.4296	p value*		0.0006	p value*		0.0037	p value*		0.0021	p value*		0.0359
		* unpaired Student t-test. -RNH samples are compared to WT -RNH sample. +RNH samples are compared with -RNH of its own condition.

## Sheet: Fig.3
3a
		WT -RNH			WT +RNH			DIS3 o.e. -RNH			DIS3 o.e. +RNH			RIE1 o.e. -RNH			RIE1 o.e. +RNH			RIM4 o.e. -RNH			RIM4 o.e. +RNH			SHE2 o.e. -RNH			SHE2 o.e. +RNH
	exp	nuclei with S9.6 signal	total nuclei	% nuclei with S9.6 signal	nuclei with S9.6 signal	total nuclei	% nuclei with S9.6 signal	nuclei with S9.6 signal	total nuclei	% nuclei with S9.6 signal	nuclei with S9.6 signal	total nuclei	% nuclei with S9.6 signal	nuclei with S9.6 signal	total nuclei	% nuclei with S9.6 signal	nuclei with S9.6 signal	total nuclei	% nuclei with S9.6 signal	nuclei with S9.6 signal	total nuclei	% nuclei with S9.6 signal	nuclei with S9.6 signal	total nuclei	% nuclei with S9.6 signal	nuclei with S9.6 signal	total nuclei	% nuclei with S9.6 signal	nuclei with S9.6 signal	total nuclei	% nuclei with S9.6 signal
	1	11	104	10.58	8	102	7.84	19	101	18.81	13	107	12.15	22	103	21.36	10	101	9.9	19	102	18.63	13	102	12.75	24	109	22.02	14	104	13.46
	2	9	102	8.82	11	102	10.78	18	100	18	12	102	11.76	21	104	20.19	13	104	12.5	16	104	15.38	11	100	11	23	102	22.55	14	102	13.73
	3	10	109	9.17	9	108	8.33	17	101	16.83	8	102	7.84	23	102	22.55	11	101	10.89	17	100	17	13	101	12.87	20	104	19.23	12	106	11.32
		p value*		-	p value*		0.6362	p value*		0.0004	p value*		0.0081	p value*		0.0002	p value*		0.0005	p value*		0.0023	p value*		0.0127	p value*		0.0005	p value*		0.0028
		* unpaired Student t-test. -RNH samples are compared to WT -RNH sample. +RNH samples are compared with -RNH of its own condition.
3b
		DRIP GCN4
		WT -RNH			WT +RNH			DIS3 o.e. -RNH			DIS3 o.e. +RNH			RIE1 o.e. -RNH			RIE1 o.e. +RNH			RIM4 o.e. -RNH			RIM4 o.e. +RNH			SHE2 o.e. -RNH			SHE2 o.e. +RNH
	exp	S9.6 IP	S9.6 INPUT	% IP/INPUT	S9.6 IP	S9.6 INPUT	% IP/INPUT	S9.6 IP	S9.6 INPUT	% IP/INPUT	S9.6 IP	S9.6 INPUT	% IP/INPUT	S9.6 IP	S9.6 INPUT	% IP/INPUT	S9.6 IP	S9.6 INPUT	% IP/INPUT	S9.6 IP	S9.6 INPUT	% IP/INPUT	S9.6 IP	S9.6 INPUT	% IP/INPUT	S9.6 IP	S9.6 INPUT	% IP/INPUT	S9.6 IP	S9.6 INPUT	% IP/INPUT
	1	516.273	491118	0.105	50.2502	304854	0.016	246.787	223734	0.11	50.8451	156249	0.054	176.518	36942.8	0.478	22.4355	23572.5	0.095	2320.33	133665	1.7359	527.229	98441.3	0.5356	260.34	237912	0.109	42.2785	156921	0.027
	2	318.77	208627	0.153	64.9953	165022	0.039	259.687	210062	0.124	82.7629	154347	0.115	804.23	239285	0.336	70.7464	154708	0.046	1142.89	29688.2	3.8496	137.689	14516.2	0.9485	143.128	71797.9	0.199	27.3643	48562.1	0.056
	3	105.263	41339.7	0.255	20.4308	22131.5	0.092	123.498	201519	0.061	22.164	174566	0.039	183.841	62311.3	0.295	33.3089	42541.2	0.078	2671.66	327187	2.9915	83.2979	251117	0.5291	337.215	142323	0.237	61.1973	81177.3	0.075
	4	2036.28	781784	0.2605	87.7672	678828	0.0129
		p value*		-	p value*		0.0113	p value*		0.1058	p value*		0.3896	p value*		0.0421	p value*		0.0066	p value*		0.0036	p value*		0.0254	p value*		0.8412	p value*		0.0332
		DRIP 18S
		WT -RNH			WT +RNH			DIS3 o.e. -RNH			DIS3 o.e. +RNH			RIE1 o.e. -RNH			RIE1 o.e. +RNH			RIM4 o.e. -RNH			RIM4 o.e. +RNH			SHE2 o.e. -RNH			SHE2 o.e. +RNH
	exp	S9.6 IP	S9.6 INPUT	% IP/INPUT	S9.6 IP	S9.6 INPUT	% IP/INPUT	S9.6 IP	S9.6 INPUT	% IP/INPUT	S9.6 IP	S9.6 INPUT	% IP/INPUT	S9.6 IP	S9.6 INPUT	% IP/INPUT	S9.6 IP	S9.6 INPUT	% IP/INPUT	S9.6 IP	S9.6 INPUT	% IP/INPUT	S9.6 IP	S9.6 INPUT	% IP/INPUT	S9.6 IP	S9.6 INPUT	% IP/INPUT	S9.6 IP	S9.6 INPUT	% IP/INPUT
	1	627.609	276938	0.227	35.8361	254115	0.014	1030.69	198449	0.519	33.4002	135718	0.025	1506.25	32418.5	4.646	32.7864	21813	0.15	3233.25	125196	2.5825	950.631	110296	0.8619	1138.88	193842	0.588	39.285	121834	0.032
	2	788.165	188948	0.417	89.3045	166171	0.054	246.697	215976	0.114	124.704	145602	0.086	4873.15	182749	2.667	99.1883	184929	0.054	1166.6	27161.4	4.2951	153.942	13562	1.1351	331.383	40910.9	0.81	36.5983	25156.5	0.145
	3	123.853	32525.6	0.381	44.5384	19297.5	0.231	679.475	173391	0.392	27.9975	149112	0.019	1767.3	64942.2	2.721	38.013	39285	0.097	5544.28	257896	2.1498	81.1661	233321	0.0348	1280.36	127639	1.003	85.5719	83438.6	0.103
	4	6062.06	658307	0.9209	61.5952	563000	0.0109
		p value*		-	p value*		0.0425	p value*		0.5102	p value*		0.07	p value*		0.0041	p value*		0.0076	p value*		0.0072	p value*		0.0336	p value*		0.1853	p value*		0.0047
		* unpaired Student t-test. -RNH samples are compared to WT -RNH sample. +RNH samples are compared with -RNH of its own condition.
3c
		DRIP NLR021w
		WT -RNH			WT +RNH			DIS3 o.e. -RNH			DIS3 o.e. +RNH
	exp	S9.6 IP	S9.6 INPUT	% IP/INPUT	S9.6 IP	S9.6 INPUT	% IP/INPUT	S9.6 IP	S9.6 INPUT	% IP/INPUT	S9.6 IP	S9.6 INPUT	% IP/INPUT
	1	9194.15	874605	1.0512	3119.08	746337	0.4179	19142	792427	2.4156	3128.41	674071	0.4641
	2	14339.7	1.03342e+06	1.3876	1588.35	950665	0.1671	18031.3	889721	2.0266	3686.15	821912	0.4485
	3	11209.8	887388	1.2632	5204.71	769997	0.6759	17980.7	890770	2.0186	1524.17	780066	0.1954
		p value*		-	p value*		0.01	p value*		0.0049	p value*		0.0003
		DRIP NEL025c
		WT -RNH			WT +RNH			DIS3 o.e. -RNH			DIS3 o.e. +RNH
	exp	S9.6 IP	S9.6 INPUT	% IP/INPUT	S9.6 IP	S9.6 INPUT	% IP/INPUT	S9.6 IP	S9.6 INPUT	% IP/INPUT	S9.6 IP	S9.6 INPUT	% IP/INPUT
	1	2542.66	813179	0.3127	494.693	758485	0.0652	9170.04	739335	1.2403	597.706	642298	0.0931
	2	4802.42	992706	0.4838	353.804	886211	0.0399	8152.48	876952	0.9296	655.767	782573	0.0838
	3	4376.92	924723	0.4733	400.803	822737	0.0487	7551.83	819734	0.9213	315.691	696635	0.0453
		p value*		-	p value*		0.0026	p value*		0.0069	p value*		0.0008
		DRIP NHR027c
		WT -RNH			WT +RNH			DIS3 o.e. -RNH			DIS3 o.e. +RNH
	exp	S9.6 IP	S9.6 INPUT	% IP/INPUT	S9.6 IP	S9.6 INPUT	% IP/INPUT	S9.6 IP	S9.6 INPUT	% IP/INPUT	S9.6 IP	S9.6 INPUT	% IP/INPUT
	1	7591.01	922899	0.8225	2349.89	945239	0.2486	20136.5	1.46578e+06	1.3738	1925.77	1.26032e+06	0.1528
	2	7390.28	1.38154e+06	0.5349	1817.63	1.57278e+06	0.1156	23417.7	1.96839e+06	1.1897	1875.8	1.63617e+06	0.1146
	3	14270.5	1.94874e+06	0.7323	1363.41	2.04444e+06	0.0667	26063.6	1.89028e+06	1.3788	1280.2	1.62589e+06	0.0787
		p value*		-	p value*		0.0054	p value*		0.0042	p value*		< 0,0001
		* unpaired Student t-test. -RNH samples are compared to WT -RNH sample. +RNH samples are compared with -RNH of its own condition.
3d
		DRIP ASH1
		WT -RNH			WT +RNH			SHE2 o.e. -RNH			SHE2 o.e. +RNH
	exp	S9.6 IP	S9.6 INPUT	% IP/INPUT	S9.6 IP	S9.6 INPUT	% IP/INPUT	S9.6 IP	S9.6 INPUT	% IP/INPUT	S9.6 IP	S9.6 INPUT	% IP/INPUT
	1	4126.81	794189	0.5196	835.297	587704	0.1421	17880.3	821354	2.1769	1418.6	630496	0.225
	2	5127.83	879612	0.583	1352.72	662295	0.2042	14269.6	716619	1.9912	903.807	611566	0.1478
	3	1875.65	301647	0.6218	496.176	219066	0.2265	7001.46	581440	1.2042	1100.32	456815	0.2409
		p value*		-	p value*		0.0006	p value*		0.0154	p value*		0.0061
		DRIP EAR1
		WT -RNH			WT +RNH			SHE2 o.e. -RNH			SHE2 o.e. +RNH
	exp	S9.6 IP	S9.6 INPUT	% IP/INPUT	S9.6 IP	S9.6 INPUT	% IP/INPUT	S9.6 IP	S9.6 INPUT	% IP/INPUT	S9.6 IP	S9.6 INPUT	% IP/INPUT
	1	4996.48	684776	0.7297	355.147	580004	0.0612	7753.53	670562	1.1563	764.811	546361	0.14
	2	5046.62	762340	0.662	586.319	634027	0.0925	6283.87	608486	1.0327	454.215	496129	0.0916
	3	1798.28	264013	0.6811	245.549	193814	0.1267	5010.69	445268	1.1253	407.268	389007	0.1047
		p value*		-	p value*		< 0,0001	p value*		0.0006	p value*		< 0,0001
		DRIP IST2
		WT -RNH			WT +RNH			SHE2 o.e. -RNH			SHE2 o.e. +RNH
	exp	S9.6 IP	S9.6 INPUT	% IP/INPUT	S9.6 IP	S9.6 INPUT	% IP/INPUT	S9.6 IP	S9.6 INPUT	% IP/INPUT	S9.6 IP	S9.6 INPUT	% IP/INPUT
	1	3915.66	880887	0.4445	650.794	738719	0.0881	9677.96	798393	1.2122	972.653	665682	0.1461
	2	4552.1	1.03427e+06	0.4401	1013.43	806242	0.1257	9316.42	777171	1.1988	689.637	624151	0.1105
	3	1892.76	359564	0.5264	469.612	285946	0.1642	4779.08	581734	0.8215	762.024	461317	0.1652
		p value*		-	p value*		0.0006	p value*		0.0098	p value*		0.0019
		* unpaired Student t-test. -RNH samples are compared to WT -RNH sample. +RNH samples are compared with -RNH of its own condition.

## Sheet: Fig.4
4a
		WT			dis3-1			rie1D			rim4D			she2D			rnh1D
	exp	nuclei with S9.6 signal	total nuclei	% nuclei with S9.6 signal	nuclei with S9.6 signal	total nuclei	% nuclei with S9.6 signal	nuclei with S9.6 signal	total nuclei	% nuclei with S9.6 signal	nuclei with S9.6 signal	total nuclei	% nuclei with S9.6 signal	nuclei with S9.6 signal	total nuclei	% nuclei with S9.6 signal	nuclei with S9.6 signal	total nuclei	% nuclei with S9.6 signal
	1	11	101	10.89	25	103	24.27	13	104	12.5	32	107	29.91	11	100	11	24	107	22.43
	2	12	103	11.65	22	105	20.95	16	102	15.69	28	101	27.72	15	102	14.71	28	103	27.18
	3	11	100	11	27	102	26.47	12	102	11.76	23	100	23	14	101	13.86	25	101	24.75
		p value*		-	p value*		0.0014	p value*		0.1571	p value*		0.0016	p value*		0.1546	p value*		0.0006
		* unpaired Student t-test. Samples are compared to WT.
4b
		WT			dis3-1			rie1D			rim4D			she2D
	exp	S/G2 cells with Rad52-YFP foci	S/G2 total cells	% cells with Rad52-YFP foci	S/G2 cells with Rad52-YFP foci	S/G2 total cells	% cells with Rad52-YFP foci	S/G2 cells with Rad52-YFP foci	S/G2 total cells	% cells with Rad52-YFP foci	S/G2 cells with Rad52-YFP foci	S/G2 total cells	% cells with Rad52-YFP foci	S/G2 cells with Rad52-YFP foci	S/G2 total cells	% cells with Rad52-YFP foci
	1	16	202	7.92	30	214	14.02	16	210	7.62	28	202	13.86	15	209	7.18
	2	14	200	7	33	209	15.79	15	202	7.43	30	204	14.71	14	207	6.76
	3	13	212	6.13	34	211	16.11	25	209	11.96	29	216	13.43	16	208	7.69
		p value*		-	p value*		0.0006	p value*		0.2736	p value*		0.0004	p value*		0.7566
		* unpaired Student t-test. Samples are compared to WT.
4c
		WT -RNH			WT +RNH			dis3-1 -RNH			dis3-1 +RNH			rim4D -RNH			rim4D -RNH
	exp	nuclei with S9.6 signal	total nuclei	% nuclei with S9.6 signal	nuclei with S9.6 signal	total nuclei	% nuclei with S9.6 signal	nuclei with S9.6 signal	total nuclei	% nuclei with S9.6 signal	nuclei with S9.6 signal	total nuclei	% nuclei with S9.6 signal	nuclei with S9.6 signal	total nuclei	% nuclei with S9.6 signal	nuclei with S9.6 signal	total nuclei	% nuclei with S9.6 signal
	1	11	104	10.58	8	102	7.84	23	103	22.33	12	104	11.54	22	103	21.36	14	100	14
	2	9	102	8.82	11	102	10.78	23	105	21.9	10	101	9.9	20	102	19.61	15	102	14.71
	3	10	109	9.17	9	108	8.33	21	101	20.79	11	100	11	19	102	18.63	15	104	14.42
		p value*		-	p value*		0.6362	p value*		< 0,0001	p value*		< 0,0001	p value*		0.0004	p value*		0.0026
		* unpaired Student t-test. -RNH samples are compared to WT -RNH sample. +RNH samples are compared with -RNH of its own condition.
4d
		WT -RNH			WT +RNH			dis3-1 -RNH			dis3-1 +RNH			rim4D -RNH			rim4D -RNH
	exp	S/G2 cells with Rad52-YFP foci	S/G2 total cells	% cells with Rad52-YFP foci	S/G2 cells with Rad52-YFP foci	S/G2 total cells	% cells with Rad52-YFP foci	S/G2 cells with Rad52-YFP foci	S/G2 total cells	% cells with Rad52-YFP foci	S/G2 cells with Rad52-YFP foci	S/G2 total cells	% cells with Rad52-YFP foci	S/G2 cells with Rad52-YFP foci	S/G2 total cells	% cells with Rad52-YFP foci	S/G2 cells with Rad52-YFP foci	S/G2 total cells	% cells with Rad52-YFP foci
	1	20	212	9.43	21	201	10.45	42	208	20.19	34	201	16.92	29	201	14.43	19	203	9.36
	2	22	202	10.89	23	208	11.06	46	200	23	30	222	13.51	31	204	15.2	23	205	11.22
	3	18	205	8.78	22	211	10.43	45	205	21.95	34	212	16.04	29	211	13.74	22	210	10.48
		p value*		-	p value*		0.2232	p value*		0.0003	p value*		0.009	p value*		0.0032	p value*		0.0039
		* unpaired Student t-test. -RNH samples are compared to WT -RNH sample. +RNH samples are compared with -RNH of its own condition.
4e
	3 northern experiment are shown. From left to right: WT, DIS3 o.e., dis3-1
	Left: methylene blue membrane staining; Right: Membrane hybridized with 5.8S probe.
4g
							Complete image of the same gel incubated with anti-PGK1 antibody. The bottom part was cut to be incubated with anti-H3.
4h
		WT			rim4Δ448-718 o.e.			RIM4 o.e.
	exp	S/G2 cells with Rad52-YFP foci	S/G2 total cells	% cells with Rad52-YFP foci	S/G2 cells with Rad52-YFP foci	S/G2 total cells	% cells with Rad52-YFP foci	S/G2 cells with Rad52-YFP foci	S/G2 total cells	% cells with Rad52-YFP foci
	1	5	202	2.48	6	216	2.78	9	201	4.48
	2	4	205	1.95	6	204	2.94	10	204	4.9
	3	5	209	2.39	4	205	1.95	11	206	5.34
		p value*		-	p value*		0.461	p value*		0.0009
					p value vs RIM4 o.e.*		0.004
		* unpaired Student t-test. Samples are compared to WT.
4i
		DRIP GCN4
		WT -RNH			WT +RNH			rim4Δ448-718 o.e. -RNH			rim4Δ448-718 o.e. +RNH			RIM4 o.e. -RNH			RIM4 o.e. -RNH
	exp	S9.6 IP	S9.6 INPUT	% IP/INPUT	S9.6 IP	S9.6 INPUT	% IP/INPUT	S9.6 IP	S9.6 INPUT	% IP/INPUT	S9.6 IP	S9.6 INPUT	% IP/INPUT	S9.6 IP	S9.6 INPUT	% IP/INPUT	S9.6 IP	S9.6 INPUT	% IP/INPUT
	1	11128.9	1.19499e+06	0.9313	1831.69	1.08755e+06	0.1684	2893.74	447110	0.6472	183.576	362462	0.0506	27659.9	855875	3.2318	2158.07	763624	0.2826
	2	7100.47	786269	0.9031	863.367	706414	0.1222	10142.4	869902	1.1659	1054.07	899696	0.1172	33944.8	872996	3.8883	1247.74	780489	0.1599
	3	7112.62	790581	0.8997	966.14	621439	0.1555	11117.4	1.19872e+06	0.9274	1788.19	1.05371e+06	0.1697	27736.9	1.1784e+06	2.3538	599.038	1.14707e+06	0.0522
	4	26115.4	4.97215e+06	0.5252	2700.92	4.24525e+06	0.0636	13503	4.8504e+06	0.2784	971.622	4.58557e+06	0.0212
		p value*		-	p value*		0.0005	p value*		0.7883	p value*		0.0139	p value*		0.0018	p value*		0.0026
								p value vs RIM4 o.e. -RNH*		0.0027
		DRIP 18S
		WT -RNH			WT +RNH			rim4Δ448-718 o.e. -RNH			rim4Δ448-718 o.e. +RNH			RIM4 o.e. -RNH			RIM4 o.e. -RNH
	exp	S9.6 IP	S9.6 INPUT	% IP/INPUT	S9.6 IP	S9.6 INPUT	% IP/INPUT	S9.6 IP	S9.6 INPUT	% IP/INPUT	S9.6 IP	S9.6 INPUT	% IP/INPUT	S9.6 IP	S9.6 INPUT	% IP/INPUT	S9.6 IP	S9.6 INPUT	% IP/INPUT
	1	9330.3	1.14496e+06	0.8149	1768.6	1.04705e+06	0.1689	4496.23	446476	1.007	550.171	379197	0.1451	12128.9	447908	2.7079	1796.28	387558	0.4635
	2	7327.59	770067	0.9516	897.921	663929	0.1352	9782.8	896026	1.0918	1346.26	795547	0.1692	29163.6	768242	3.7961	6373.36	698282	0.9127
	3	6722.51	700408	0.9598	1119.11	533137	0.2099	10494	1.14877e+06	0.9135	1838.37	981939	0.1872	48723.1	1.03175e+06	4.7224	2620.82	858278	0.3054
	4	71312.6	5.69085e+06	1.2531	2675.74	5.08548e+06	0.0526	69643.8	4.50135e+06	1.5472	1271	4.22741e+06	0.0301	64596.2	1.30938e+06	4.9334	3988.6	1.21234e+06	0.329
		p value*		-	p value*		0.0001	p value*		0.4216	p value*		0.0004	p value*		0.0011	p value*		0.0005
								p value vs RIM4 o.e. -RNH*		0.0015
		* unpaired Student t-test. -RNH samples are compared to WT -RNH sample. +RNH samples are compared with -RNH of its own condition.

## Sheet: Fig.5
5a
		Nuclear/Cytoplasmic average intensity ratio
		YFP o.e.			Rie1:HA endogenous			Rie1:HA o.e.			She2:HA endogenous			She2:HA o.e.
	Exp	1	2	3	1	2	3	1	2	3	1	2	3	1	2	3
		0.0460405	0.00993242	0.0191086	0.0910758	0.0122665	0.0161154	0.00431363	0.0104393	0.0648663	0.477373	0.046495	0.016391	1.14136	0.026135	0.0245304
		0.0734018	0.0103199	0.0327712	0.132135	0.0131194	0.0192512	0.00995165	0.0411164	0.10647	0.487577	0.0609519	0.0237015	1.18007	0.0306305	0.0745947
		0.0737168	0.0127961	0.0420507	0.146781	0.0169935	0.0327783	0.0109055	0.041886	0.477892	0.498034	0.0688272	0.0262787	1.30469	0.0735636	0.110889
		0.100819	0.0131057	0.0759976	0.16381	0.0209916	0.0439132	0.013321	0.0646519	0.533263	0.562554	0.147466	0.0304188	1.36531	0.0893455	0.160109
		0.116161	0.0207275	0.0833275	0.186137	0.0280454	0.0468825	0.0151345	0.0682588	0.565589	0.593751	0.149555	0.0361713	1.18352	0.148669	0.220858
		0.131116	0.0409515	0.0916343	0.221989	0.0324887	0.055767	0.0151871	0.085931	0.577434	0.596701	0.156151	0.0756147	1.52499	0.161764	0.461106
		0.143134	0.0661691	0.0916565	0.224111	0.0421213	0.0610887	0.0174444	0.0915203	0.588299	0.603158	0.156849	0.0800287	1.41473	0.18562	0.789921
		0.163549	0.0678664	0.108027	0.245785	0.0486944	0.0647821	0.0179326	0.100232	0.590642	0.620235	0.164924	0.0812363	1.41196	0.229546	0.790516
		0.196671	0.0795447	0.108109	0.302471	0.0580984	0.0659722	0.0192353	0.101789	0.603602	0.627214	0.168495	0.0941156	1.46562	0.27725	0.798622
		0.196863	0.0881999	0.121722	0.310553	0.0581798	0.0702727	0.0193274	0.106941	0.604307	0.649582	0.186109	0.124873	1.51816	0.302836	0.803352
		0.220137	0.0917445	0.136644	0.325323	0.0628413	0.0766776	0.0195312	0.109149	0.604361	0.653369	0.210267	0.141952	1.36339	0.377349	0.829949
		0.239062	0.0944029	0.148637	0.32898	0.0650044	0.0780739	0.0208631	0.118089	0.608003	0.656636	0.221667	0.165686	1.33384	0.396525	0.832207
		0.254963	0.108928	0.149734	0.383929	0.0837118	0.0786579	0.021514	0.149044	0.608621	0.670641	0.225182	0.167178	1.46769	0.410759	0.835586
		0.255851	0.112964	0.156813	0.389163	0.0887196	0.0817304	0.0235539	0.161524	0.616301	0.675493	0.242052	0.176139	1.25797	0.413033	0.848623
		0.269232	0.119649	0.182358	0.394751	0.0887845	0.0861539	0.0256724	0.166667	0.630756	0.685909	0.271869	0.177009	1.50879	0.41397	0.870386
		0.272029	0.121613	0.18807	0.433505	0.109185	0.0966076	0.0274042	0.181194	0.637769	0.688641	0.2928	0.190335	1.8833	0.428084	0.888179
		0.282351	0.125693	0.194409	0.434456	0.112235	0.0982966	0.0318547	0.212018	0.641038	0.692319	0.309785	0.196909	1.72352	0.435454	0.907086
		0.296647	0.132146	0.19517	0.469529	0.11256	0.103548	0.0367201	0.21467	0.642463	0.695512	0.336919	0.222905	1.49363	0.452744	0.917383
		0.311386	0.1324	0.203548	0.469686	0.123117	0.121485	0.0379754	0.225338	0.648103	0.704561	0.341491	0.269757	1.30298	0.469809	0.932365
		0.326644	0.137813	0.20953	0.47143	0.128531	0.123784	0.0389338	0.246445	0.654758	0.70466	0.346022	0.292843	1.89097	0.497805	0.932847
		0.331367	0.14093	0.211716	0.473491	0.135947	0.12561	0.052166	0.256479	0.65621	0.708215	0.351693	0.303308	1.82973	0.545291	0.946799
		0.348206	0.143402	0.215275	0.494589	0.143609	0.13067	0.0614109	0.261013	0.66448	0.712801	0.35433	0.314727	1.70211	0.567115	0.946879
		0.350361	0.153037	0.21539	0.501524	0.149153	0.132213	0.0643267	0.269204	0.665969	0.714359	0.36172	0.31591	0.157656	0.570819	0.952454
		0.351233	0.171642	0.222889	0.502364	0.149289	0.134119	0.0666159	0.289041	0.666667	0.722002	0.362369	0.353454	1.88133	0.584431	0.962933
		0.357329	0.174854	0.224446	0.538116	0.150315	0.138878	0.0694088	0.29468	0.675945	0.734816	0.363241	0.362665	1.49239	0.603624	0.970309
		0.363569	0.193532	0.230567	0.543897	0.150353	0.143421	0.084375	0.317273	0.676117	0.739116	0.367998	0.363116	1.40964	0.604982	0.991263
		0.369899	0.202176	0.233191	0.548663	0.154161	0.144151	0.0897037	0.336483	0.682115	0.747278	0.376568	0.381848	2.23109	0.609895	0.997164
		0.371343	0.210149	0.233262	0.575386	0.155473	0.144204	0.093024	0.342998	0.683897	0.748493	0.379382	0.397485	1.51437	0.618185	1.00563
		0.387636	0.211481	0.26806	0.587789	0.168081	0.147396	0.0931563	0.349071	0.685016	0.748789	0.380218	0.425472	2.01936	0.624158	1.00575
		0.406021	0.219569	0.270293	0.595737	0.168314	0.156529	0.0932893	0.352037	0.685165	0.754023	0.381019	0.440974	5.11487	0.630762	1.00962
		0.407613	0.221527	0.273664	0.604917	0.168544	0.160616	0.0963124	0.370366	0.688274	0.757045	0.385726	0.483273	1.40139	0.637969	1.02199
		0.408098	0.224386	0.27597	0.622039	0.169771	0.160651	0.0986516	0.374269	0.688566	0.758284	0.388636	0.492477	2.52602	0.639291	1.02352
		0.413044	0.229009	0.281761	0.624199	0.175193	0.161908	0.100156	0.384129	0.68869	0.759868	0.389774	0.504617	3.34858	0.639891	1.03038
		0.422317	0.230191	0.28372	0.68188	0.178741	0.162337	0.100182	0.418772	0.691038	0.763823	0.396712	0.508613	1.78837	0.662554	1.03394
		0.436593	0.232702	0.295088	0.702897	0.191496	0.166921	0.100263	0.453001	0.693278	0.769362	0.396744	0.544999	1.56186	0.674879	1.03742
		0.437564	0.236617	0.30046	0.705141	0.191809	0.167626	0.106769	0.469108	0.697103	0.772208	0.398505	0.567689	0.271207	0.689111	1.03771
		0.438964	0.237981	0.301258	0.707412	0.192703	0.167891	0.109578	0.472314	0.699096	0.776926	0.398519	0.59156	2.00853	0.700848	1.04351
		0.442399	0.240788	0.303968	0.712258	0.192951	0.169577	0.116766	0.472656	0.69944	0.783371	0.414299	0.598525	2.39872	0.701524	1.04506
		0.443323	0.246469	0.313616	0.712641	0.193745	0.17292	0.118243	0.478266	0.701418	0.784039	0.421121	0.606746	1.41085	0.710711	1.04534
		0.453417	0.255051	0.317099	0.713825	0.199348	0.175928	0.121963	0.494949	0.708715	0.788158	0.434495	0.650034	4.54929	0.712529	1.04649
		0.455513	0.257228	0.330821	0.715385	0.202104	0.177194	0.121987	0.498561	0.711741	0.791074	0.43451	0.657163	3.46914	0.71407	1.04909
		0.459222	0.258178	0.332021	0.720206	0.202899	0.179895	0.124641	0.540737	0.712638	0.792564	0.446007	0.694964	3.98515	0.715148	1.05
		0.464434	0.271088	0.337236	0.731303	0.209	0.18008	0.126588	0.543206	0.714847	0.797811	0.455785	0.700876	2.95956	0.724466	1.05128
		0.474403	0.281981	0.345418	0.736881	0.211364	0.187094	0.127606	0.549632	0.718794	0.798049	0.461862	0.719171	3.33423	0.733468	1.06311
		0.484164	0.282714	0.351164	0.749171	0.21526	0.189692	0.127938	0.550002	0.719347	0.798761	0.464143	0.737132	3.38651	0.733977	1.0734
		0.485821	0.293969	0.353373	0.751112	0.220777	0.191027	0.129515	0.553641	0.722158	0.800012	0.466745	0.737734	1.70083	0.734207	1.077
		0.486108	0.29736	0.355683	0.752675	0.221301	0.192248	0.129752	0.555511	0.72224	0.801881	0.469876	0.739072	1.60901	0.743692	1.10021
		0.488924	0.300687	0.36115	0.760169	0.229905	0.193144	0.129819	0.570692	0.722597	0.803844	0.470326	0.743378	2.54644	0.749657	1.10828
		0.489777	0.302414	0.376788	0.775126	0.230144	0.193547	0.131207	0.571446	0.726471	0.805169	0.472248	0.753179	2.04415	0.751502	1.11193
		0.492779	0.308225	0.382525	0.776858	0.235846	0.1963	0.133168	0.574013	0.727245	0.806903	0.477033	0.759371	2.12569	0.756134	1.1297
		0.497948	0.317895	0.385441	0.78151	0.236148	0.196512	0.134668	0.586282	0.729877	0.806946	0.479536	0.767448	3.47343	0.762093	1.13275
		0.500352	0.318433	0.393457	0.787744	0.246545	0.202258	0.139799	0.59633	0.734139	0.807212	0.480051	0.775941	2.08795	0.764075	1.13839
		0.505622	0.319526	0.398275	0.788999	0.25294	0.206507	0.1399	0.617089	0.73492	0.807472	0.483083	0.814646	2.13325	0.76547	1.14193
		0.50711	0.319536	0.40055	0.789536	0.253502	0.207857	0.144778	0.62474	0.740191	0.808357	0.491768	0.824851	3.20639	0.7805	1.1622
		0.514905	0.326827	0.401133	0.804452	0.253964	0.210717	0.145015	0.626409	0.741401	0.809119	0.491771	0.830778	1.58517	0.786345	1.16439
		0.516549	0.328319	0.40257	0.804818	0.261209	0.214547	0.145336	0.638729	0.743475	0.810989	0.49334	0.852253	2.38428	0.78849	1.1646
		0.523826	0.330148	0.403655	0.809593	0.263273	0.217021	0.150976	0.640519	0.744602	0.813795	0.493937	0.876862	3.94591	0.790593	1.16537
		0.524786	0.330338	0.407965	0.812022	0.267832	0.220133	0.154244	0.644244	0.744628	0.814162	0.497496	0.887096	4.23674	0.793742	1.16858
		0.526232	0.330491	0.413549	0.816418	0.269037	0.22348	0.155774	0.646538	0.751174	0.81603	0.501536	0.889089	1.44391	0.797821	1.17309
		0.526505	0.332057	0.416316	0.828336	0.270621	0.224644	0.155876	0.658537	0.751251	0.816488	0.506275	0.893841	3.54213	0.797887	1.17922
		0.528354	0.333566	0.42497	0.829683	0.271406	0.226514	0.156533	0.658723	0.751567	0.817351	0.506816	0.909965	2.86622	0.800108	1.18367
		0.529581	0.337046	0.42597	0.834274	0.2726	0.228984	0.157762	0.664739	0.752766	0.819935	0.515504	0.913457	2.02892	0.804842	1.18664
		0.532663	0.337208	0.427501	0.835375	0.272964	0.232778	0.158898	0.67391	0.755036	0.821412	0.516397	0.920566	4.32162	0.809908	1.19412
		0.53362	0.355834	0.428844	0.836738	0.273491	0.233732	0.16349	0.675773	0.756155	0.828573	0.520653	0.937135	2.5666	0.812903	1.20381
		0.534872	0.371959	0.430267	0.839291	0.274146	0.236016	0.166641	0.678358	0.758166	0.83009	0.521864	0.958368	1.92728	0.820112	1.20544
		0.535504	0.374038	0.433165	0.840987	0.275	0.23632	0.169164	0.683908	0.760806	0.830618	0.5228	0.958845	2.28284	0.824256	1.20721
		0.535984	0.378748	0.438933	0.84894	0.275994	0.236372	0.17465	0.687587	0.761019	0.831055	0.523459	0.963396	2.56304	0.825416	1.20926
		0.538979	0.382321	0.445473	0.856186	0.283138	0.240406	0.179177	0.691594	0.761056	0.831368	0.52442	0.965209	2.42741	0.827081	1.21223
		0.540613	0.383796	0.449169	0.865163	0.289871	0.240472	0.182511	0.698465	0.761593	0.834445	0.525106	0.971154	2.22058	0.830619	1.22464
		0.544245	0.389408	0.449343	0.86724	0.293945	0.24057	0.182871	0.699861	0.764713	0.836407	0.526463	0.979831	1.9917	0.832481	1.22636
		0.544837	0.392198	0.45037	0.876806	0.296592	0.240831	0.185059	0.699986	0.766934	0.836851	0.526503	0.981425	2.6186	0.83277	1.22822
		0.546625	0.398125	0.457195	0.87802	0.299299	0.245714	0.191747	0.710609	0.769694	0.83889	0.528816	0.982456	3.99545	0.836134	1.24015
		0.548065	0.399212	0.460253	0.885055	0.300198	0.246061	0.192899	0.726355	0.76982	0.841144	0.529639	0.98412	1.83011	0.83918	1.24027
		0.555965	0.400826	0.460772	0.888442	0.300292	0.24678	0.198952	0.731264	0.771452	0.843955	0.530649	0.990021	2.62358	0.839257	1.25184
		0.556624	0.403053	0.464406	0.889127	0.300519	0.256901	0.20062	0.735019	0.773766	0.844593	0.533164	0.995544	2.18659	0.839716	1.25842
		0.556785	0.403429	0.465114	0.890574	0.301276	0.257201	0.20837	0.73858	0.774652	0.848577	0.533448	1.00943	1.62004	0.849369	1.26083
		0.556965	0.407305	0.465434	0.900188	0.305654	0.257871	0.210677	0.740363	0.775478	0.849687	0.533827	1.01899	3.19742	0.853962	1.26181
		0.557355	0.409112	0.46834	0.903763	0.309045	0.260503	0.211323	0.741384	0.778183	0.851026	0.533965	1.02675	1.71314	0.855927	1.26842
		0.560485	0.409277	0.46992	0.906337	0.322869	0.263177	0.212034	0.742798	0.77894	0.85138	0.533991	1.02714	3.24494	0.85694	1.26844
		0.561816	0.41168	0.473053	0.908691	0.325753	0.264408	0.212179	0.758226	0.783291	0.85165	0.536309	1.04571	2.17129	0.857252	1.26988
		0.564692	0.415822	0.473325	0.908929	0.33298	0.268352	0.216982	0.759315	0.784865	0.852213	0.541462	1.05036	2.71452	0.864085	1.27106
		0.567068	0.416024	0.473745	0.911109	0.336858	0.269797	0.219771	0.761585	0.78621	0.854001	0.541886	1.05183	1.59433	0.868433	1.27718
		0.569015	0.418489	0.473799	0.91636	0.33741	0.270199	0.228438	0.763094	0.786794	0.855608	0.545146	1.05429	3.30893	0.869761	1.27825
		0.569666	0.419206	0.473805	0.917075	0.33851	0.276461	0.230899	0.764794	0.792322	0.858229	0.545881	1.05875	2.3972	0.872544	1.28003
		0.571078	0.429795	0.475455	0.917406	0.339216	0.278858	0.235802	0.771115	0.792555	0.858482	0.546224	1.05896	3.56135	0.877007	1.28481
		0.571155	0.435623	0.477694	0.919001	0.347071	0.279016	0.236875	0.771334	0.793687	0.858782	0.549402	1.05944	3.23165	0.878564	1.28845
		0.57182	0.435845	0.483702	0.919921	0.355596	0.279248	0.240685	0.778	0.795217	0.860498	0.550482	1.0595	1.99899	0.880422	1.29336
		0.5722	0.436652	0.484106	0.920178	0.356689	0.280513	0.240841	0.780734	0.79624	0.860798	0.55191	1.09239	3.03017	0.881598	1.32053
		0.572523	0.43698	0.484667	0.92218	0.356829	0.280576	0.247138	0.781319	0.797211	0.862849	0.55301	1.12172	3.01023	0.888951	1.33658
		0.572754	0.437445	0.484869	0.92749	0.357604	0.283054	0.247595	0.782404	0.803138	0.864549	0.556505	1.12225	2.81003	0.89027	1.34954
		0.573218	0.442855	0.486851	0.930031	0.362574	0.283292	0.248382	0.793427	0.803295	0.864562	0.557476	1.12506	3.0511	0.891149	1.35031
		0.573942	0.446163	0.491424	0.933893	0.364284	0.283417	0.251199	0.803973	0.803502	0.86588	0.560095	1.16353	2.24963	0.892261	1.35556
		0.576283	0.448869	0.492431	0.936909	0.371004	0.283743	0.252805	0.805223	0.804134	0.867637	0.560211	1.1739	2.15097	0.892359	1.36669
		0.576784	0.454439	0.495596	0.937432	0.371092	0.288	0.253092	0.805727	0.804252	0.870298	0.567562	1.17929	2.38743	0.895776	1.36945
		0.576818	0.455136	0.496407	0.944809	0.373465	0.289261	0.257588	0.807154	0.809654	0.870673	0.569007	1.18318	2.60774	0.898011	1.37166
		0.577716	0.461908	0.499989	0.946961	0.374414	0.291346	0.258264	0.807277	0.810145	0.871066	0.570833	1.1895	1.97286	0.902133	1.37452
		0.589485	0.462888	0.501498	0.946963	0.377701	0.299352	0.261233	0.8137	0.810711	0.871185	0.571636	1.20252	3.39217	0.907285	1.37621
		0.590635	0.466889	0.502848	0.947818	0.378098	0.302131	0.261278	0.816263	0.811126	0.871234	0.572974	1.20266	3.56215	0.917879	1.37631
		0.592903	0.469604	0.504566	0.952791	0.382465	0.30307	0.261861	0.819706	0.81413	0.871417	0.573979	1.20889	2.82878	0.917976	1.37655
		0.593148	0.470498	0.513332	0.956384	0.384824	0.304475	0.263226	0.820099	0.814734	0.874321	0.574058	1.21739	3.38622	0.919078	1.38145
		0.59499	0.475053	0.515032	0.959442	0.38572	0.306267	0.265063	0.824141	0.815629	0.874529	0.575959	1.21838	2.86803	0.925396	1.38397
		0.597415	0.478305	0.517142	0.962075	0.387545	0.306686	0.266336	0.835541	0.815822	0.87549	0.577529	1.23338	2.79019	0.934409	1.39248
		0.600637	0.478692	0.518801	0.962759	0.388516	0.307893	0.273003	0.84018	0.816819	0.876379	0.578299	1.24051	3.41945	0.936325	1.3927
		0.604867	0.479348	0.519336	0.963243	0.389212	0.308931	0.274879	0.840794	0.819418	0.877184	0.57848	1.24889	3.47325	0.940582	1.39335
		0.608824	0.480929	0.523278	0.963858	0.394029	0.309913	0.277316	0.848943	0.820794	0.877743	0.579103	1.25874	3.25821	0.94441	1.39512
		0.61062	0.483034	0.524535	0.970849	0.396788	0.310573	0.279195	0.851745	0.820986	0.878827	0.581082	1.26389	2.70435	0.951081	1.39728
		0.611868	0.490673	0.524915	0.971028	0.403131	0.313069	0.280865	0.853331	0.823702	0.879348	0.581755	1.26906	3.09754	0.961426	1.40324
		0.612458	0.493025	0.531271	0.971186	0.407498	0.313691	0.281369	0.853883	0.825484	0.880604	0.582323	1.26939	2.72834	0.962555	1.40709
		0.618162	0.498494	0.535233	0.971904	0.407978	0.316071	0.283716	0.854342	0.826449	0.881924	0.583829	1.27786	3.07153	0.96728	1.41297
		0.621868	0.503152	0.535492	0.972141	0.41006	0.316717	0.286316	0.855585	0.829261	0.882795	0.585422	1.28265	3.39279	0.968475	1.42219
		0.622036	0.504742	0.536376	0.973071	0.412543	0.316815	0.288934	0.857425	0.829287	0.883132	0.58589	1.28755	3.28336	0.974289	1.43166
		0.622549	0.505641	0.536689	0.97568	0.413863	0.318799	0.289157	0.859634	0.829905	0.884723	0.585948	1.28852	2.09823	0.974647	1.43416
		0.625303	0.507639	0.537186	0.976128	0.415814	0.319244	0.289266	0.860191	0.830607	0.885537	0.586708	1.29255	3.06761	0.974875	1.43738
		0.626935	0.515962	0.537998	0.978916	0.416285	0.31984	0.291345	0.864318	0.832853	0.885822	0.586739	1.29404	1.99328	0.978109	1.44136
		0.627934	0.520236	0.539871	0.979967	0.41797	0.320932	0.2932	0.868952	0.836741	0.885886	0.588031	1.36111	3.28341	0.984826	1.45047
		0.634482	0.520744	0.541166	0.981113	0.419776	0.320937	0.294555	0.869327	0.841177	0.886982	0.590142	1.36134	3.29868	0.985511	1.45487
		0.635102	0.525562	0.541667	0.98478	0.421046	0.326878	0.295208	0.875016	0.843973	0.887669	0.594348	1.3631	2.4728	0.985823	1.4557
		0.636361	0.52695	0.54493	0.985263	0.42109	0.331765	0.301256	0.876657	0.847713	0.88828	0.595872	1.37035	2.99893	0.991749	1.45642
		0.636544	0.528085	0.546224	0.986376	0.423594	0.331952	0.301293	0.876857	0.848722	0.888405	0.598834	1.37582	3.39492	0.995292	1.45651
		0.63836	0.531885	0.549737	0.988116	0.426636	0.332471	0.303667	0.876909	0.848803	0.889114	0.599675	1.39482	2.81152	0.996994	1.45854
		0.639982	0.532714	0.553262	0.990653	0.427868	0.333058	0.304197	0.881511	0.849304	0.890164	0.599977	1.39483	2.94529	0.999149	1.46377
		0.64119	0.532993	0.553454	0.991976	0.429057	0.336311	0.30433	0.88236	0.849632	0.892255	0.60011	1.40264	2.82265	1.00021	1.46793
		0.641794	0.535702	0.553957	0.994697	0.429644	0.337769	0.304681	0.883343	0.851683	0.892832	0.600138	1.43529	3.48651	1.00039	1.46927
		0.642686	0.536524	0.557925	0.994825	0.429804	0.338777	0.306452	0.884096	0.852723	0.894005	0.601098	1.46932	3.00809	1.00206	1.47454
		0.648903	0.537702	0.560466	0.997214	0.430356	0.339248	0.308081	0.888684	0.853478	0.894046	0.603784	1.49417	2.07206	1.00425	1.48747
		0.654342	0.542646	0.561471	0.999158	0.430936	0.339911	0.308894	0.888734	0.853557	0.894558	0.604264	1.51091	3.42422	1.00643	1.4922
		0.655638	0.543992	0.561724	0.99972	0.432218	0.339951	0.309558	0.890207	0.854433	0.894588	0.604824	1.53283	3.05473	1.00887	1.49893
		0.656918	0.544231	0.566429	1.00034	0.438982	0.340909	0.313677	0.892148	0.855801	0.895091	0.605414	1.55875	3.37285	1.01038	1.50369
		0.660287	0.545175	0.569577	1.00109	0.44199	0.341577	0.313734	0.899523	0.855933	0.895502	0.607868	1.5752	3.3597	1.01058	1.50544
		0.664567	0.550779	0.571746	1.00239	0.443848	0.341822	0.317388	0.89969	0.860852	0.895829	0.611011	1.5799	3.25137	1.01298	1.5089
		0.66676	0.551796	0.57587	1.00376	0.446232	0.343879	0.323921	0.911215	0.861024	0.898849	0.611391	1.63299	3.19202	1.01491	1.5134
		0.667464	0.552389	0.577197	1.00643	0.449877	0.344561	0.324662	0.914163	0.861343	0.899851	0.611828	1.7427	3.16674	1.03606	1.51998
		0.668156	0.552721	0.578065	1.00781	0.450036	0.344668	0.327759	0.914188	0.86139	0.900112	0.612395	1.75729	3.20785	1.0378	1.52017
		0.669021	0.555258	0.578628	1.01038	0.45046	0.344856	0.332835	0.915562	0.863018	0.901407	0.612868	1.77758	2.78337	1.04014	1.52086
		0.672816	0.555864	0.57916	1.01185	0.454207	0.346175	0.334178	0.918024	0.863782	0.901506	0.614189	1.79624	2.65055	1.04053	1.5296
		0.674001	0.557771	0.582367	1.01367	0.458863	0.346553	0.334523	0.919458	0.86434	0.901664	0.614282	1.83453	3.40897	1.04211	1.5378
		0.674307	0.557981	0.584691	1.01377	0.462418	0.347072	0.33794	0.924309	0.866404	0.903966	0.614472	1.84915	3.14582	1.0437	1.54829
		0.679689	0.559488	0.585832	1.01956	0.462636	0.347084	0.339443	0.925616	0.866698	0.904433	0.614614	1.85184	2.3792	1.04411	1.55104
		0.68034	0.561926	0.586108	1.02006	0.463189	0.347401	0.340153	0.928636	0.867047	0.904536	0.61611	1.87702	3.33199	1.07565	1.55518
		0.681351	0.562357	0.588855	1.02171	0.463282	0.348517	0.341627	0.92884	0.868913	0.904646	0.617801	1.88137	3.17	1.08248	1.56097
		0.681619	0.566628	0.589281	1.02307	0.463448	0.350007	0.346395	0.933773	0.870533	0.906187	0.618192	1.91732	2.92009	1.08408	1.5611
		0.687509	0.566757	0.593414	1.02628	0.467855	0.351601	0.347099	0.936746	0.870944	0.907875	0.618691	1.95333	3.09727	1.08512	1.56368
		0.688496	0.566934	0.593784	1.02845	0.468639	0.352053	0.348634	0.939571	0.871865	0.908358	0.619256	1.98772	3.15452	1.08668	1.57097
		0.689097	0.567675	0.594814	1.03041	0.471341	0.352146	0.354534	0.939838	0.873069	0.909148	0.619475	1.99301	3.08097	1.09415	1.57403
		0.693469	0.568265	0.597278	1.03042	0.472909	0.352262	0.354816	0.941535	0.873214	0.91087	0.621381	2.03187	3.07171	1.09431	1.57759
		0.695793	0.570861	0.600437	1.03193	0.473075	0.352739	0.360135	0.942408	0.874042	0.913269	0.624374	2.03251	3.07032	1.09442	1.57783
		0.696465	0.57632	0.602262	1.03642	0.474455	0.352793	0.361362	0.943433	0.876745	0.913339	0.625779	2.0418	2.90072	1.09691	1.57926
		0.696904	0.577274	0.604807	1.03642	0.475322	0.35364	0.364764	0.945913	0.878507	0.913371	0.626384	2.06682	2.97394	1.09696	1.581
		0.697205	0.579696	0.605231	1.03651	0.476588	0.354685	0.365237	0.963721	0.880544	0.914895	0.627693	2.06697	3.10528	1.09921	1.58467
		0.697507	0.5823	0.608833	1.03784	0.478242	0.355079	0.368415	0.964198	0.882132	0.916973	0.627756	2.06806	2.93237	1.10066	1.58611
		0.700634	0.584921	0.609608	1.0389	0.479407	0.355537	0.368419	0.966448	0.882273	0.918077	0.628199	2.07355	2.64271	1.10248	1.58706
		0.701159	0.586832	0.613681	1.0392	0.479973	0.356828	0.371376	0.97271	0.882788	0.920468	0.629833	2.09789	2.94817	1.10965	1.59149
		0.701834	0.587106	0.620724	1.04282	0.480199	0.357488	0.373632	0.973152	0.887341	0.920585	0.63185	2.10511	2.85358	1.11068	1.59838
		0.70203	0.587921	0.621846	1.04415	0.483126	0.357666	0.374237	0.975965	0.890926	0.920699	0.632404	2.12711	2.71364	1.11069	1.60448
		0.702499	0.590726	0.628441	1.0452	0.484626	0.358146	0.377188	0.977985	0.89097	0.92094	0.632524	2.17885	2.81741	1.11814	1.60582
		0.703043	0.592757	0.629214	1.04559	0.484735	0.358598	0.377551	0.980901	0.892445	0.920976	0.632698	2.18718	3.03929	1.12643	1.60829
		0.704252	0.595241	0.631657	1.048	0.484899	0.358752	0.378882	0.983969	0.892729	0.921404	0.632965	2.21002	2.76465	1.13335	1.61144
		0.704642	0.600347	0.631705	1.05136	0.486052	0.359444	0.379545	0.990144	0.893364	0.922386	0.633652	2.21097	2.61184	1.13612	1.61198
		0.704865	0.602103	0.632337	1.05201	0.489073	0.359452	0.384885	0.990924	0.893594	0.922681	0.63509	2.21559		1.13783	1.62761
		0.706781	0.60297	0.632839	1.05288	0.48929	0.361128	0.38631	0.991475	0.895546	0.922861	0.637297	2.22181		1.14321	1.62796
		0.707165	0.603377	0.640515	1.05361	0.489795	0.362119	0.386452	0.991774	0.896802	0.923863	0.637315	2.23616		1.14358	1.63462
		0.711815	0.603524	0.642166	1.05534	0.49029	0.362841	0.391072	0.994536	0.89929	0.924836	0.637671	2.2439		1.146	1.64263
		0.716954	0.603939	0.649563	1.05811	0.490796	0.364807	0.394175	0.994603	0.901689	0.924961	0.640248	2.2489		1.14786	1.64539
		0.720908	0.604706	0.650511	1.06017	0.491103	0.364986	0.394813	0.99752	0.9047	0.926739	0.641459	2.25171		1.15388	1.65316
		0.72244	0.605615	0.65275	1.06045	0.49456	0.364998	0.395522	1.0011	0.907239	0.927237	0.642679	2.25326		1.15822	1.65574
		0.723057	0.605848	0.657876	1.06172	0.494904	0.365262	0.395523	1.00116	0.907395	0.928886	0.642918	2.25497		1.16518	1.66364
		0.725089	0.606301	0.658646	1.06232	0.495134	0.365876	0.396905	1.00118	0.909193	0.933426	0.643998	2.26442		1.16914	1.66469
		0.725912	0.607848	0.659783	1.06273	0.49607	0.367148	0.397046	1.00211	0.9111	0.933443	0.644914	2.2675		1.17162	1.67579
		0.728646	0.609592	0.660846	1.06483	0.497759	0.367269	0.397342	1.01246	0.912443	0.934664	0.645236	2.26905		1.18524	1.69737
		0.73139	0.609829	0.661505	1.06825	0.49782	0.369272	0.39961	1.01736	0.913174	0.934915	0.645672	2.27868		1.18532	1.7081
		0.731768	0.610447	0.670571	1.06855	0.49878	0.369766	0.403004	1.01964	0.914586	0.936586	0.645877	2.28007		1.18706	1.71147
		0.732607	0.613105	0.671479	1.06951	0.498972	0.369882	0.405383	1.02273	0.915378	0.938326	0.648125	2.28614		1.18822	1.72794
		0.73283	0.613205	0.679022	1.06968	0.501222	0.374545	0.412241	1.02626	0.915405	0.939363	0.649279	2.29494		1.18986	1.7298
		0.732966	0.615703	0.679089	1.07234	0.501682	0.379874	0.412407	1.02639	0.916064	0.939667	0.649961	2.29747		1.19295	1.74137
		0.73392	0.61589	0.679907	1.0751	0.501818	0.380464	0.415365	1.02753	0.917709	0.940606	0.650157	2.29923		1.19982	1.75339
		0.735353	0.618471	0.684242	1.07894	0.502309	0.381774	0.417638	1.02785	0.918096	0.940909	0.650394	2.30833		1.20787	1.76445
		0.735584	0.620771	0.685025	1.07978	0.504286	0.382819	0.417849	1.0296	0.919737	0.941672	0.651536	2.33261		1.21384	1.76598
		0.737704	0.620858	0.687172	1.08187	0.50449	0.384917	0.419806	1.03728	0.919855	0.941714	0.65248	2.34373		1.2155	1.7664
		0.74021	0.622859	0.687963	1.08206	0.508271	0.38499	0.422568	1.03799	0.922356	0.942883	0.655208	2.34873		1.21991	1.76918
		0.74055	0.626617	0.690952	1.08339	0.511738	0.385021	0.428999	1.03967	0.924014	0.94491	0.656733	2.35643		1.21992	1.77119
		0.741146	0.629252	0.694163	1.0854	0.512946	0.385301	0.435636	1.04096	0.927698	0.945546	0.6572	2.36648		1.2208	1.77399
		0.742571	0.629333	0.698749	1.08678	0.513083	0.386105	0.43992	1.041	0.92796	0.94939	0.657444	2.38421		1.22854	1.77512
		0.744459	0.629567	0.699198	1.08833	0.515598	0.387965	0.441679	1.04128	0.930025	0.950124	0.658498	2.41241		1.22938	1.78598
		0.745225	0.629755	0.699517	1.09044	0.516204	0.38826	0.447902	1.04142	0.93005	0.951746	0.659268	2.41343		1.23162	1.78657
		0.746195	0.632239	0.69956	1.09332	0.519486	0.388386	0.450823	1.04845	0.931623	0.953458	0.65986	2.42589		1.23308	1.80731
		0.746526	0.633088	0.699674	1.09434	0.520296	0.388787	0.451045	1.05125	0.932489	0.95409	0.66084	2.43423		1.23381	1.81919
		0.751923	0.636612	0.706203	1.09453	0.52126	0.39007	0.451498	1.05912	0.933196	0.954195	0.662265	2.45371		1.24061	1.8199
		0.753765	0.636794	0.710584	1.09483	0.521301	0.391263	0.451829	1.06142	0.936093	0.955086	0.663098	2.46643		1.244	1.83629
		0.758216	0.63773	0.712398	1.09504	0.522836	0.392186	0.453264	1.0668	0.936449	0.959751	0.663269	2.47056		1.246	1.83763
		0.758732	0.642429	0.725173	1.09603	0.524167	0.392631	0.455056	1.06787	0.936858	0.960123	0.663917	2.47416		1.25619	1.84048
		0.760648	0.645466	0.727692	1.09669	0.524624	0.393427	0.45562	1.07118	0.939627	0.960226	0.6642	2.48452		1.25802	1.84097
		0.763387	0.648488	0.728808	1.09742	0.525939	0.394418	0.458458	1.08262	0.941201	0.961859	0.664292	2.49609		1.25823	1.84302
		0.763632	0.649196	0.729508	1.09746	0.527036	0.395468	0.461848	1.09113	0.941588	0.962505	0.665204	2.52029		1.26086	1.85252
		0.76591	0.650088	0.730097	1.09831	0.5283	0.396333	0.472076	1.09261	0.942325	0.963625	0.666185	2.52196		1.26455	1.85985
		0.766322	0.654107	0.730316	1.09873	0.528444	0.397105	0.472433	1.09552	0.943849	0.96405	0.666639	2.53881		1.26718	1.86426
		0.770731	0.654444	0.731038	1.10044	0.528899	0.397105	0.472645	1.09605	0.946081	0.964158	0.666771	2.54773		1.26749	1.86594
		0.775861	0.654447	0.7327	1.102	0.529226	0.397478	0.474825	1.09611	0.94799	0.968941	0.668037	2.54778		1.27005	1.86889
		0.775965	0.654653	0.735833	1.10421	0.530473	0.397889	0.477937	1.09764	0.953478	0.971927	0.670422	2.5489		1.27132	1.86896
		0.778077	0.655055	0.740789	1.10524	0.530788	0.398791	0.478392	1.09819	0.957069	0.973403	0.671883	2.57564		1.27318	1.88167
		0.780657	0.656879	0.742181	1.10622	0.531834	0.399609	0.48199	1.09985	0.957308	0.974934	0.672973	2.57814		1.2737	1.8872
		0.78527	0.658854	0.745528	1.10759	0.532052	0.400015	0.482418	1.10054	0.958604	0.976732	0.673038	2.60881		1.27778	1.89467
		0.785348	0.659665	0.747057	1.1112	0.532199	0.40064	0.482858	1.10361	0.959828	0.97914	0.675385	2.62298		1.28205	1.89682
		0.78542	0.661957	0.750096	1.11321	0.532216	0.402867	0.485201	1.10417	0.961065	0.980677	0.675882	2.63936		1.28232	1.91072
		0.786624	0.662029	0.76554	1.11365	0.533827	0.403078	0.485257	1.10699	0.961351	0.981272	0.676243	2.65039		1.2831	1.91874
		0.787675	0.663863	0.766166	1.11538	0.533829	0.405846	0.487171	1.10705	0.961477	0.981344	0.677189	2.68276		1.29303	1.92097
		0.790475	0.664753	0.767954	1.11759	0.53525	0.406923	0.488337	1.10992	0.966468	0.981723	0.679451	2.68608		1.29447	1.92286
		0.790814	0.665878	0.774584	1.11838	0.535337	0.407197	0.492861	1.11361	0.967747	0.982295	0.680123	2.71639		1.29657	1.92535
		0.796373	0.66615	0.775271	1.12213	0.537686	0.407695	0.49444	1.11442	0.969911	0.983595	0.68059	2.71688		1.29944	1.93511
		0.797689	0.672503	0.77659	1.12242	0.537957	0.409039	0.494513	1.11999	0.970594	0.98474	0.680766	2.72776		1.30347	1.93626
		0.797892	0.673037	0.777015	1.12725	0.538703	0.40905	0.494837	1.12267	0.97246	0.985228	0.683764	2.72817		1.30354	1.93996
		0.799866	0.673091	0.778281	1.12763	0.539308	0.41262	0.496305	1.12365	0.974781	0.98609	0.684631	2.73095		1.30716	1.94152
		0.800778	0.677243	0.780835	1.12842	0.540058	0.412729	0.497281	1.12501	0.975239	0.987946	0.685512	2.73467		1.31179	1.94381
		0.800916	0.679262	0.787479	1.12985	0.541497	0.413835	0.50084	1.13449	0.975459	0.987972	0.68574	2.7397		1.31321	1.94931
		0.801732	0.680493	0.793029	1.13208	0.543695	0.414689	0.505921	1.13545	0.975909	0.988317	0.685909	2.75692		1.31364	1.96264
		0.803194	0.682552	0.797702	1.13254	0.544286	0.414883	0.507611	1.14204	0.977422	0.988823	0.685956	2.75881		1.3142	1.97195
		0.808414	0.683252	0.80469	1.13615	0.545539	0.416827	0.519066	1.14325	0.97776	0.989598	0.687137	2.777		1.31903	1.97269
		0.80867	0.689076	0.812581	1.13789	0.545674	0.417423	0.52237	1.14329	0.978715	0.992298	0.687926	2.78203		1.32267	1.97903
		0.81347	0.691825	0.833986	1.13829	0.549147	0.418163	0.525095	1.14645	0.984667	0.992834	0.688425	2.78347		1.32484	1.9818
		0.816636	0.69215	0.843205	1.13922	0.552161	0.418572	0.528007	1.14725	0.985437	0.993443	0.689046	2.78445		1.32696	1.98228
		0.819066	0.695875	0.856049	1.14147	0.552354	0.419081	0.539398	1.1477	0.986262	0.993614	0.689457	2.78953		1.32743	1.9947
		0.819901	0.696972	0.856422	1.14174	0.552919	0.419097	0.542066	1.1481	0.98794	0.995909	0.68947	2.79942		1.33126	2.00365
		0.820781	0.697708	0.859152	1.14193	0.55389	0.419996	0.545275	1.14876	0.989771	0.996124	0.690239	2.80075		1.33176	2.00434
		0.82109	0.699716	0.860356	1.14201	0.556292	0.420759	0.556835	1.15116	0.994811	0.996869	0.692185	2.81809		1.33285	2.00973
		0.825116	0.700263	0.863996	1.14213	0.5577	0.421627	0.560329	1.15205	0.998241	1.00246	0.693583	2.81997		1.33354	2.01068
		0.828242	0.702332	0.869879	1.14257	0.558037	0.422164	0.562889	1.15454	0.99989	1.00268	0.694292	2.83248		1.33741	2.01267
		0.829663	0.704219	0.873145	1.14288	0.558344	0.422212	0.567008	1.1554	1.00631	1.00282	0.69528	2.85572		1.33774	2.01436
		0.830031	0.704738	0.900496	1.14447	0.558611	0.422469	0.567975	1.15958	1.00899	1.00297	0.695867	2.86894		1.34159	2.01477
		0.830117	0.705151	0.905139	1.14509	0.559238	0.423564	0.570446	1.16475	1.00965	1.00462	0.696052	2.88236		1.34542	2.01684
		0.830877	0.705632	0.906123	1.1465	0.560004	0.423991	0.57326	1.16647	1.01417	1.00546	0.696068	2.89316		1.34663	2.01749
		0.83124	0.709836	0.925588	1.14725	0.561761	0.42438	0.574314	1.16974	1.01932	1.00546	0.696483	2.89619		1.35342	2.02443
		0.831762	0.711869	0.927193	1.15004	0.564075	0.425237	0.576562	1.17075	1.01943	1.00628	0.698077	2.90483		1.35711	2.0274
		0.838644	0.713059	0.945805	1.15115	0.564536	0.426269	0.577578	1.17423	1.02204	1.01032	0.698801	2.92693		1.36538	2.0306
		0.839482	0.713321	0.953394	1.15361	0.56475	0.426335	0.582754	1.17737	1.02334	1.01094	0.700005	2.93214		1.3664	2.03507
		0.84027	0.718136	0.954852	1.15629	0.56538	0.426491	0.589978	1.17833	1.02543	1.01183	0.700331	2.93881		1.36762	2.03999
		0.843905	0.720003	0.979645	1.16032	0.565671	0.426784	0.590868	1.18168	1.02626	1.01303	0.700959	2.93895		1.36884	2.04615
		0.844684	0.720106	0.983088	1.16037	0.566025	0.427968	0.592479	1.19684	1.02947	1.01806	0.701266	2.94158		1.3733	2.05446
		0.84702	0.722014	0.989688	1.16324	0.567111	0.428061	0.593071	1.20149	1.03634	1.01808	0.701667	2.94619		1.37678	2.0585
		0.847637	0.722242	0.991331	1.16419	0.57177	0.429039	0.59554	1.2019	1.03679	1.02122	0.701726	2.94957		1.37847	2.06244
		0.849602	0.722589	0.997977	1.16739	0.574798	0.429306	0.599866	1.20582	1.0397	1.02146	0.702555	2.9514		1.38028	2.064
		0.85212	0.723059	1.00819	1.16994	0.575747	0.42944	0.600836	1.20623	1.04202	1.02324	0.7028	2.95652		1.38698	2.07573
		0.854127	0.72408	1.00886	1.17035	0.575989	0.431221	0.607899	1.2096	1.045	1.02397	0.703077	2.95942		1.39275	2.07676
		0.854772	0.729572	1.01979	1.17065	0.579006	0.431502	0.608664	1.21346	1.04817	1.02761	0.703408	2.96548		1.3928	2.0789
		0.855915	0.731537	1.03337	1.17229	0.57943	0.432124	0.609616	1.21511	1.04971	1.02824	0.704927	2.97807		1.39415	2.07894
		0.858057	0.739303	1.03997	1.17417	0.582007	0.432878	0.620166	1.21806	1.05112	1.02906	0.705205	2.98084		1.39443	2.08894
		0.858807	0.740662	1.05114	1.17611	0.582593	0.434219	0.623037	1.22903	1.05194	1.02934	0.705551	2.99232		1.39768	2.09565
		0.859547	0.740787	1.05133	1.17812	0.582816	0.434432	0.624558	1.2308	1.05212	1.03005	0.705997	3.01145		1.39812	2.11582
		0.861149	0.741704	1.05459	1.17954	0.585079	0.435124	0.633529	1.23208	1.05411	1.03144	0.706495	3.01531		1.40603	2.11937
		0.861507	0.742611	1.07868	1.18269	0.585565	0.435265	0.636553	1.23872	1.05543	1.03257	0.706746	3.01664		1.40742	2.12447
		0.862093	0.746394	1.07909	1.1842	0.585626	0.43549	0.639396	1.23991	1.06088	1.03481	0.707014	3.02487		1.41629	2.12486
		0.862543	0.749162	1.08732	1.1843	0.587289	0.435614	0.641271	1.24053	1.06181	1.0359	0.707114	3.03343		1.41708	2.13225
		0.862596	0.750901	1.11755	1.18614	0.589367	0.435751	0.641593	1.24219	1.06551	1.03658	0.70845	3.03822		1.41877	2.13235
		0.863218	0.751217	1.1441	1.19105	0.592069	0.436478	0.649089	1.25152	1.06662	1.0366	0.708533	3.04274		1.42078	2.13884
		0.865059	0.754247	1.18634	1.19117	0.593353	0.439211	0.654292	1.25536	1.06787	1.03902	0.708961	3.04388		1.424	2.14318
		0.868496	0.755038	1.23083	1.19278	0.594464	0.439568	0.658716	1.26628	1.06923	1.03998	0.709414	3.05909		1.42657	2.15245
		0.869217	0.757069	1.2886	1.19423	0.594501	0.440345	0.662148	1.2688	1.0742	1.04189	0.709581	3.05944		1.42971	2.16089
		0.871081	0.759258	1.35719	1.19632	0.598077	0.440513	0.66347	1.27314	1.0749	1.04904	0.70962	3.06091		1.42989	2.16228
		0.878106	0.759982	1.75308	1.19645	0.598219	0.441525	0.665079	1.28034	1.07841	1.05104	0.710876	3.09801		1.43047	2.16557
		0.882333	0.762413		1.19723	0.599094	0.441634	0.67009	1.28148	1.07888	1.05222	0.711015	3.1022		1.43655	2.17082
		0.898015	0.764848		1.19822	0.601433	0.441781	0.671656	1.28699	1.08054	1.05468	0.712061	3.11903		1.43866	2.17108
		0.899535	0.766289		1.19824	0.602232	0.442084	0.679992	1.29181	1.082	1.05601	0.712182	3.12683		1.43913	2.17554
		0.903169	0.766628		1.20096	0.602313	0.442308	0.68358	1.29304	1.08623	1.05678	0.714008	3.13084		1.44912	2.18302
		0.907023	0.770531		1.20103	0.602353	0.446377	0.690669	1.29403	1.08759	1.05765	0.714196	3.13284		1.45532	2.18541
		0.912597	0.771478		1.20114	0.604493	0.446481	0.69421	1.29566	1.08874	1.05828	0.714351	3.14163		1.45613	2.19366
		0.938771	0.771876		1.20343	0.60552	0.446732	0.699703	1.31208	1.09054	1.05852	0.71457	3.14291		1.45872	2.20019
		0.942465	0.773047		1.20348	0.608705	0.447983	0.705488	1.31643	1.09267	1.0613	0.716094	3.15089		1.46692	2.20578
		0.949253	0.777331		1.21125	0.609158	0.448136	0.707284	1.31898	1.09312	1.06287	0.71752	3.17246		1.46697	2.20868
		0.949847	0.777884		1.2127	0.611786	0.448486	0.708982	1.32504	1.10149	1.06302	0.719518	3.18027		1.46922	2.21604
		0.953563	0.778335		1.21335	0.613176	0.449518	0.714108	1.32513	1.10304	1.06347	0.719587	3.18136		1.47034	2.22735
		0.96056	0.780642		1.2151	0.614234	0.450406	0.715659	1.34099	1.10343	1.06711	0.719731	3.1835		1.47124	2.23516
		0.962364	0.780764		1.21578	0.615858	0.45078	0.715688	1.35197	1.10415	1.06775	0.721411	3.20076		1.47292	2.2479
		0.97492	0.782253		1.21602	0.617791	0.45093	0.717221	1.3614	1.10567	1.07329	0.721512	3.20353		1.47841	2.25169
		0.97907	0.79329		1.22091	0.619664	0.452073	0.72026	1.368	1.10851	1.07452	0.723175	3.22688		1.48002	2.26418
		0.980186	0.793582		1.22148	0.620727	0.4533	0.722081	1.36831	1.11312	1.07542	0.723405	3.22722		1.49734	2.27239
		0.980392	0.79545		1.2261	0.622762	0.45442	0.725032	1.37151	1.11746	1.08348	0.724241	3.23259		1.49841	2.27537
		0.986336	0.795485		1.22858	0.628826	0.455261	0.725394	1.38081	1.11838	1.0855	0.724523	3.24353		1.50147	2.27611
		1.00106	0.799076		1.2294	0.629505	0.45656	0.730361	1.3821	1.11905	1.08775	0.724789	3.25363		1.50381	2.28507
		1.01834	0.806056		1.23073	0.630944	0.457766	0.737299	1.38717	1.12193	1.09182	0.725283	3.2551		1.52187	2.28692
		1.01867	0.809681		1.23141	0.632149	0.457899	0.740653	1.39292	1.12363	1.09483	0.725505	3.30539		1.54226	2.29103
		1.02261	0.811028		1.23476	0.633032	0.458901	0.741146	1.41113	1.12486	1.10585	0.725883	3.32353		1.54489	2.29839
		1.0494	0.811667		1.23872	0.633333	0.45946	0.744722	1.41464	1.1302	1.11696	0.727728	3.34292		1.55334	2.30416
		1.05346	0.815997		1.2397	0.634559	0.460135	0.749897	1.42776	1.13366	1.11984	0.727859	3.34829		1.56051	2.31478
		1.05788	0.8178		1.24457	0.636027	0.460141	0.751537	1.44466	1.1345	1.12217	0.728786	3.35425		1.56531	2.32847
		1.06047	0.826202		1.24892	0.637125	0.461183	0.751738	1.44855	1.13459	1.12546	0.730706	3.3841		1.57055	2.34801
		1.06408	0.828173		1.25262	0.637654	0.461567	0.760746	1.45192	1.13459	1.12635	0.731185	3.38883		1.57796	2.35788
		1.06589	0.832094		1.25406	0.639346	0.46157	0.762294	1.46418	1.13623	1.12646	0.732408	3.39245		1.58215	2.3611
		1.06634	0.837808		1.25439	0.640651	0.462041	0.772764	1.47206	1.14109	1.12647	0.734513	3.4225		1.58441	2.37283
		1.07176	0.843328		1.25468	0.64116	0.464664	0.775776	1.47359	1.14404	1.1306	0.73485	3.43103		1.5857	2.37328
		1.08509	0.854251		1.2563	0.642804	0.467463	0.785211	1.47491	1.14584	1.1326	0.735176	3.43974		1.58777	2.38011
		1.10621	0.856516		1.26284	0.643135	0.468448	0.786335	1.50114	1.14591	1.13307	0.735507	3.44094		1.58844	2.40353
		1.11297	0.859691		1.26289	0.643596	0.471233	0.78772	1.51739	1.14603	1.13392	0.735588	3.44653		1.58861	2.41146
		1.11942	0.862374		1.26471	0.644152	0.472197	0.789694	1.51962	1.15112	1.13595	0.736171	3.45227		1.58908	2.41176
		1.12756	0.86368		1.26632	0.644619	0.473481	0.79561	1.52232	1.1525	1.13811	0.736886	3.46326		1.58985	2.41323
		1.12935	0.870705		1.26804	0.64471	0.474781	0.795886	1.54168	1.15622	1.13957	0.737313	3.4669		1.61271	2.41567
		1.1489	0.871474		1.26861	0.64624	0.475158	0.800855	1.54351	1.15761	1.13987	0.737848	3.46985		1.61638	2.43554
		1.15438	0.874824		1.26947	0.650227	0.47637	0.802704	1.54406	1.1583	1.1535	0.73839	3.47531		1.62051	2.43779
		1.15783	0.875348		1.27485	0.653114	0.476633	0.817843	1.55887	1.15863	1.15592	0.739873	3.50028		1.62601	2.46495
		1.16389	0.879784		1.27956	0.653548	0.478229	0.820178	1.55992	1.16017	1.16098	0.740278	3.50256		1.62787	2.47397
		1.18278	0.882356		1.28089	0.654747	0.478766	0.824384	1.56483	1.16328	1.16399	0.740519	3.51971		1.63438	2.48073
		1.19145	0.883008		1.28104	0.655274	0.478772	0.824598	1.56704	1.16346	1.16668	0.74159	3.5262		1.63461	2.48515
		1.21334	0.887441		1.28394	0.65648	0.47939	0.831951	1.57507	1.16364	1.16702	0.742168	3.52839		1.63812	2.48643
		1.21763	0.890896		1.2844	0.659066	0.479814	0.833625	1.58285	1.16716	1.17506	0.742441	3.53502		1.63845	2.50182
		1.21789	0.896146		1.28517	0.662704	0.480209	0.835678	1.62211	1.16957	1.17926	0.743098	3.56036		1.63907	2.51559
		1.22732	0.89625		1.28854	0.664153	0.480415	0.838909	1.62253	1.17907	1.1812	0.743315	3.58764		1.64078	2.54671
		1.24927	0.901206		1.28882	0.664673	0.48096	0.843796	1.62254	1.1797	1.18128	0.745269	3.65965		1.6521	2.55922
		1.25071	0.904512		1.29091	0.666103	0.481363	0.849802	1.62445	1.18126	1.18717	0.747769	3.66465		1.65241	2.5629
		1.25643	0.904883		1.29112	0.666294	0.481509	0.850793	1.64407	1.18821	1.18989	0.749023	3.76295		1.65678	2.5744
		1.27689	0.920376		1.29536	0.666654	0.482494	0.854432	1.65774	1.19272	1.19116	0.751	3.79641		1.66152	2.60603
		1.28391	0.937424		1.29826	0.669366	0.483025	0.854491	1.66385	1.19409	1.19249	0.752682	3.83105		1.66828	2.67483
		1.2844	0.941256		1.30066	0.672607	0.483056	0.859205	1.66891	1.19552	1.193	0.753269	3.87255		1.67386	2.68052
		1.29183	0.958078		1.30153	0.676929	0.483376	0.869567	1.70081	1.19738	1.20026	0.753954	3.91128		1.68064	2.68616
		1.29242	0.97166		1.30575	0.679303	0.483639	0.87305	1.70793	1.20071	1.20081	0.753984	3.93828		1.69886	2.73099
		1.35372	1.11855		1.31296	0.681473	0.483721	0.874955	1.71858	1.20471	1.20176	0.754364	3.99713		1.70523	2.74637
		1.3598	1.17594		1.3141	0.68383	0.485978	0.879775	1.74922	1.20859	1.20377	0.755872	4.0473		1.70562	2.81169
		1.37342	1.23113		1.31521	0.684163	0.486381	0.883883	1.75251	1.21023	1.20559	0.755889	4.17801		1.71107	2.92337
		1.38425	1.27045		1.32341	0.684625	0.486754	0.883914	1.75405	1.21294	1.21342	0.7562	4.3742		1.71187	2.94831
		1.39764	1.30977		1.32354	0.684856	0.487559	0.884833	1.78414	1.21298	1.21865	0.756383	4.38325		1.72495	2.9519
		1.39787	1.44079		1.33439	0.686625	0.487561	0.887436	1.79304	1.2133	1.22485	0.756813			1.72663	3.03457
		1.41616	1.63045		1.33617	0.687039	0.48786	0.888439	1.80071	1.21572	1.22651	0.757397			1.72832
		1.42226			1.3414	0.687644	0.487957	0.890053	1.80456	1.21593	1.24815	0.75908			1.73159
		1.42526			1.34715	0.694196	0.488596	0.898698	1.81135	1.21841	1.25174	0.759134			1.74418
		1.42754			1.35267	0.695599	0.488734	0.898889	1.81334	1.21878	1.26019	0.759451			1.74714
		1.43111			1.35624	0.695847	0.489576	0.899335	1.83872	1.21992	1.2624	0.759553			1.76753
		1.44044			1.36102	0.698046	0.489681	0.902339	1.87224	1.22819	1.26413	0.761039			1.76914
		1.44925			1.36227	0.704306	0.489849	0.907922	1.87394	1.22968	1.27008	0.761432			1.78483
		1.4586			1.36515	0.704827	0.490115	0.90825	1.88631	1.23038	1.27488	0.761889			1.79576
		1.47797			1.38368	0.705943	0.490191	0.910482	2.12676	1.23182	1.27687	0.762053			1.79761
		1.50632			1.39477	0.706268	0.492584	0.9114	2.19072	1.23317	1.27715	0.763031			1.80947
		1.51086			1.39484	0.707489	0.492793	0.916244	2.20541	1.23397	1.27751	0.763645			1.81583
		1.51222			1.41485	0.707816	0.492852	0.931423	2.29584	1.2384	1.27943	0.764167			1.83201
		1.54047			1.43115	0.708249	0.49532	0.936472	2.34377	1.23856	1.27998	0.764468			1.83253
		1.63008			1.45196	0.709225	0.495603	0.940636	4.44857	1.23959	1.28534	0.765187			1.83859
		1.6401			1.46235	0.711035	0.495726	0.943264		1.24432	1.3006	0.765267			1.84028
		1.64092			1.49751	0.712339	0.495753	0.944814		1.24438	1.30479	0.765443			1.84434
		1.74149			1.50636	0.717071	0.496341	0.952674		1.24459	1.30578	0.76559			1.8572
		1.74762			1.5112	0.717944	0.497793	0.953696		1.24836	1.31174	0.766183			1.8621
		1.93773			1.58671	0.719325	0.498965	0.954477		1.25478	1.31357	0.766765			1.87974
		2.45544			1.64625	0.721725	0.499016	0.960529		1.25499	1.3233	0.767236			1.9001
		2.65451			1.65425	0.723508	0.499525	0.978773		1.2567	1.32923	0.767562			1.90366
					1.72463	0.723875	0.500585	0.978775		1.25773	1.34315	0.768883			1.90751
					1.90477	0.72585	0.501589	0.996725		1.25808	1.34317	0.771398			1.9158
					2.11807	0.728967	0.50189	0.997489		1.25897	1.34987	0.773958			1.92078
						0.729291	0.502225	1.01425		1.25963	1.35384	0.775402			1.92331
						0.730206	0.50227	1.02786		1.2603	1.36377	0.77549			1.92837
						0.735048	0.503617	1.04147		1.26347	1.37736	0.776253			1.93322
						0.736916	0.504726	1.04617		1.26511	1.37762	0.776847			1.9547
						0.737031	0.504995	1.06584		1.26586	1.38624	0.778026			1.96398
						0.738074	0.505863	1.07127		1.27234	1.39059	0.778281			1.98427
						0.741463	0.506084	1.0721		1.27341	1.39644	0.778586			1.99413
						0.741524	0.506915	1.07347		1.27346	1.39904	0.778959			2.00856
						0.742246	0.507529	1.07416		1.27523	1.39908	0.779527			2.01615
						0.742475	0.507858	1.07451		1.27551	1.40608	0.779578			2.03597
						0.74272	0.507878	1.08351		1.28041	1.41235	0.780843			2.03968
						0.747558	0.508331	1.10498		1.28408	1.41777	0.782226			2.06651
						0.750355	0.508694	1.11595		1.28479	1.42325	0.782882			2.09999
						0.755086	0.509518	1.11659		1.28822	1.42599	0.783732			2.11458
						0.75635	0.509695	1.1205		1.2896	1.42746	0.783844			2.1246
						0.756657	0.509917	1.12977		1.29065	1.42824	0.784025			2.13929
						0.756753	0.510894	1.13715		1.29145	1.43002	0.784075			2.15925
						0.759737	0.511242	1.14182		1.29624	1.43624	0.784389			2.17835
						0.76227	0.511564	1.14937		1.29902	1.43794	0.784772			2.18479
						0.763906	0.513402	1.16311		1.29943	1.44741	0.785234			2.19045
						0.764533	0.514443	1.16526		1.30011	1.44758	0.785484			2.19612
						0.76495	0.51462	1.16714		1.302	1.49942	0.787874			2.20991
						0.765523	0.514641	1.19484		1.30492	1.51795	0.789359			2.2702
						0.767256	0.514689	1.19906		1.30704	1.52587	0.791366			2.27329
						0.770006	0.515248	1.20349		1.30768	1.53994	0.791873			2.29966
						0.770936	0.515856	1.20661		1.31265	1.5584	0.79271			2.34006
						0.772677	0.517371	1.20722		1.31268	1.5818	0.792853			2.37922
						0.775559	0.517625	1.21805		1.31865	1.58225	0.794557			2.39656
						0.777291	0.517741	1.21983		1.31869	1.62587	0.79483			2.41701
						0.777771	0.518413	1.24467		1.32879	1.63979	0.795693			2.42645
						0.777995	0.518653	1.25612		1.33138	1.64348	0.795785			2.4514
						0.77943	0.519607	1.26167		1.33437	1.65198	0.797799			2.45387
						0.779865	0.520914	1.281		1.33652	1.70658	0.797854			2.66366
						0.782738	0.521076	1.28995		1.33667	1.72158	0.79815			2.82726
						0.784691	0.521907	1.29828		1.33725	1.7288	0.798234
						0.786556	0.522516	1.29943		1.33964	1.75623	0.798411
						0.792442	0.522613	1.30396		1.34473	1.83989	0.799763
						0.794111	0.523426	1.30578		1.34791	2.06513	0.800914
						0.795871	0.52485	1.30645		1.34993		0.801761
						0.795872	0.525184	1.31433		1.35404		0.802674
						0.795898	0.525643	1.31625		1.35992		0.802725
						0.796706	0.525812	1.31713		1.36072		0.802897
						0.797088	0.526358	1.3174		1.36269		0.802932
						0.798854	0.526389	1.32276		1.36316		0.802952
						0.804873	0.527957	1.32816		1.3647		0.805796
						0.807298	0.528413	1.33877		1.36538		0.806623
						0.810775	0.529191	1.35896		1.36883		0.806964
						0.814511	0.530737	1.36021		1.36905		0.808339
						0.814751	0.531499	1.36595		1.37132		0.811012
						0.815642	0.531792	1.36753		1.37452		0.81185
						0.817772	0.532069	1.36772		1.38064		0.812567
						0.8182	0.532337	1.37261		1.38117		0.812752
						0.821821	0.533195	1.37772		1.38141		0.814072
						0.825538	0.534028	1.39392		1.38839		0.817898
						0.826286	0.535193	1.39563		1.39056		0.817994
						0.829389	0.536017	1.40317		1.39144		0.818102
						0.83185	0.540535	1.40857		1.39958		0.818402
						0.832449	0.541429	1.4129		1.40497		0.818718
						0.832689	0.541786	1.41868		1.40657		0.818797
						0.833069	0.542458	1.43085		1.41533		0.819684
						0.834706	0.542685	1.44147		1.419		0.82222
						0.839346	0.543173	1.44495		1.42572		0.822986
						0.841119	0.543267	1.45549		1.42962		0.827245
						0.845059	0.543482	1.51668		1.43913		0.827802
						0.846948	0.544471	1.5232		1.4429		0.828088
						0.849572	0.544598	1.55118		1.45246		0.82896
						0.8534	0.544686	1.56045		1.45434		0.831732
						0.857445	0.546004	1.5692		1.46746		0.83536
						0.858413	0.546131	1.58229		1.46829		0.836893
						0.861283	0.546393	1.62789		1.47025		0.837886
						0.865228	0.548165	1.63165		1.47287		0.8379
						0.865649	0.548542	1.63355		1.47448		0.83916
						0.871708	0.549861	1.64355		1.47749		0.840365
						0.872331	0.550148	1.65391		1.4798		0.841336
						0.873281	0.553277	1.65605		1.48156		0.841456
						0.873368	0.555992	1.67195		1.48296		0.842076
						0.880814	0.556247	1.67318		1.49024		0.844228
						0.88423	0.557217	1.68369		1.4914		0.844334
						0.886379	0.558834	1.69007		1.50366		0.845192
						0.893285	0.559781	1.69834		1.51635		0.846152
						0.895145	0.559935	1.7033		1.52128		0.846347
						0.896191	0.560222	1.71082		1.52505		0.847288
						0.8982	0.561766	1.71318		1.52735		0.848263
						0.901094	0.561956	1.7306		1.52851		0.848877
						0.901463	0.564066	1.7364		1.53296		0.85035
						0.908166	0.564481	1.75109		1.53527		0.851437
						0.911323	0.565112	1.75311		1.54238		0.851828
						0.911713	0.565132	1.75332		1.55106		0.852771
						0.912348	0.565574	1.75584		1.55529		0.853377
						0.913399	0.565708	1.76519		1.55531		0.853696
						0.921232	0.565788	1.82812		1.55824		0.855707
						0.925104	0.566104	1.83415		1.5635		0.856421
						0.945241	0.566472	1.84188		1.56406		0.857012
						0.989335	0.566951	1.87559		1.56509		0.857869
						0.990412	0.567661	1.87803		1.56579		0.859508
						0.999115	0.568046	1.88772		1.5677		0.85989
						1.06486	0.570595	1.89304		1.56888		0.860965
						1.06538	0.572076	1.91026		1.57176		0.861096
						1.07997	0.574557	1.9208		1.5736		0.86152
						1.12487	0.57471	1.92322		1.57615		0.862035
							0.575519	1.92901		1.5794		0.862815
							0.57699	1.93529		1.5796		0.86322
							0.578214	2.00103		1.58361		0.864582
							0.579098	2.00171		1.58554		0.865021
							0.579681	2.00258		1.58925		0.865633
							0.580194	2.05451		1.59243		0.866583
							0.58071	2.06681		1.59925		0.867115
							0.580762	2.07705		1.60346		0.867791
							0.581101	2.09231		1.60679		0.86791
							0.581635	2.15972		1.60968		0.869768
							0.581785	2.18072		1.61027		0.870467
							0.584046	2.21797		1.61538		0.871358
							0.584545	2.27696		1.6173		0.872769
							0.587633	2.31113		1.62409		0.872776
							0.58836	2.31724		1.6251		0.872835
							0.588996	2.33366		1.6316		0.873243
							0.589775	2.33494		1.63293		0.875681
							0.591225	2.34082		1.64417		0.8763
							0.591419	2.40615		1.64651		0.878707
							0.591515	2.43629		1.65141		0.879207
							0.591638	2.46081		1.65683		0.880035
							0.591994	2.65472		1.65885		0.880209
							0.592561	2.8067		1.66556		0.883486
							0.592615	2.87469		1.66565		0.88349
							0.592681	2.93369		1.66731		0.883531
							0.593275	3.05953		1.68011		0.884689
							0.59383	3.14445		1.69334		0.885251
							0.594261	3.48272		1.69635		0.885941
							0.594661			1.69802		0.886112
							0.594731			1.69822		0.886968
							0.597904			1.69942		0.887073
							0.598889			1.70168		0.887871
							0.600808			1.70368		0.888713
							0.602848			1.71948		0.889174
							0.603216			1.72084		0.889213
							0.603502			1.72347		0.891206
							0.604151			1.73855		0.892246
							0.605241			1.74332		0.892385
							0.607202			1.75181		0.893152
							0.608263			1.76003		0.894402
							0.608282			1.78666		0.894502
							0.609957			1.79795		0.895121
							0.612697			1.80006		0.897516
							0.612967			1.81146		0.899138
							0.613634			1.83127		0.899704
							0.614014			1.83152		0.899738
							0.614072			1.83268		0.900371
							0.614451			1.83396		0.900608
							0.615292			1.84074		0.90113
							0.616542			1.84715		0.902769
							0.616677			1.85979		0.903389
							0.617608			1.87947		0.903515
							0.617726			1.88289		0.904931
							0.617918			1.9108		0.905204
							0.618086			1.91758		0.906949
							0.621525			1.91973		0.906951
							0.621581			1.9227		0.906994
							0.621777			1.95026		0.907948
							0.622474			1.95578		0.910154
							0.622524			1.96544		0.911596
							0.622987			1.96831		0.914158
							0.623158			1.97764		0.914563
							0.62322			1.97975		0.915221
							0.624694			1.99271		0.917076
							0.627069			1.99327		0.917467
							0.627439			1.9959		0.918911
							0.62771			1.99816		0.919602
							0.628862			2.01074		0.919874
							0.629287			2.02155		0.921734
							0.632702			2.02676		0.923476
							0.63348			2.03137		0.923548
							0.635343			2.04406		0.924834
							0.635483			2.04702		0.925971
							0.636961			2.07073		0.927972
							0.637333			2.07287		0.92821
							0.637595			2.09328		0.928789
							0.637756			2.10113		0.930275
							0.637809			2.1207		0.930597
							0.638068			2.13916		0.931394
							0.638452			2.15869		0.931591
							0.638706			2.21913		0.932886
							0.639438			2.24043		0.933361
							0.639664			2.25193		0.935021
							0.640865			2.25627		0.935246
							0.641273			2.25832		0.936092
							0.641833			2.31182		0.936164
							0.642987			2.3181		0.936168
							0.64404			2.32834		0.936949
							0.645815			2.33066		0.937851
							0.645985			2.35157		0.938392
							0.64643			2.39079		0.94065
							0.647612			2.40705		0.940662
							0.648515			2.44008		0.940998
							0.649105			2.4599		0.942861
							0.649242			2.47955		0.947888
							0.64934			2.54627		0.948597
							0.6503			2.54853		0.950136
							0.65086			2.59495		0.951855
							0.651415			2.72437		0.95252
							0.652636			2.74297		0.952526
							0.653799					0.953101
							0.65511					0.954576
							0.655399					0.955333
							0.655961					0.95602
							0.656424					0.956358
							0.657409					0.956966
							0.658324					0.957002
							0.658403					0.958851
							0.658655					0.961226
							0.660583					0.964044
							0.661175					0.964049
							0.66144					0.965833
							0.661603					0.966049
							0.662172					0.966491
							0.662978					0.968527
							0.667177					0.969468
							0.667784					0.972221
							0.667813					0.972633
							0.668236					0.976433
							0.670186					0.979632
							0.670798					0.985133
							0.672046					0.987042
							0.672755					0.987095
							0.673395					0.98838
							0.674431					0.989479
							0.675239					0.999403
							0.678152					0.999876
							0.678223					1.0034
							0.678427					1.00642
							0.678626					1.00748
							0.678831					1.01072
							0.67885					1.01388
							0.678933					1.01644
							0.680752					1.01667
							0.681772					1.0174
							0.683289					1.02223
							0.683821					1.02677
							0.683937					1.02732
							0.68594					1.03005
							0.686853					1.0337
							0.687075					1.04043
							0.690597					1.04142
							0.690709					1.04208
							0.691815					1.04383
							0.69189					1.0471
							0.694593					1.05174
							0.695703					1.05543
							0.696746					1.05892
							0.697979					1.06314
							0.698673					1.06433
							0.699364					1.06612
							0.699922					1.08434
							0.701916					1.08507
							0.702023					1.08619
							0.702523					1.08796
							0.703341					1.08867
							0.704221					1.08975
							0.704962					1.11883
							0.705584					1.12248
							0.707511					1.12303
							0.70792					1.12492
							0.708267					1.13709
							0.708714					1.13853
							0.711831					1.14064
							0.711936					1.14793
							0.711971					1.16683
							0.712109					1.17048
							0.712908					1.17552
							0.714656					1.19264
							0.714852					1.24049
							0.716018					1.24056
							0.71766					1.24191
							0.718241					1.25347
							0.719419					1.25479
							0.719653					1.25581
							0.720784					1.27305
							0.72182					1.28803
							0.722197					1.29655
							0.722994					1.2967
							0.72337					1.33854
							0.723833					1.35114
							0.726653					1.35544
							0.728752					1.35694
							0.731012					1.36127
							0.731695					1.37417
							0.731947					1.37575
							0.732501					1.38311
							0.732631					1.39582
							0.733161					1.40754
							0.736558					1.41485
							0.736672					1.42779
							0.737122					1.43149
							0.737944					1.44554
							0.739614					1.45929
							0.739747					1.46101
							0.740234					1.47275
							0.741818					1.4811
							0.741976					1.48495
							0.742622					1.49201
							0.742994					1.50102
							0.744972					1.51956
							0.745159					1.53166
							0.745797					1.54231
							0.746835					1.5568
							0.746907					1.55821
							0.747431					1.5632
							0.748094					1.57005
							0.750489					1.57876
							0.75091					1.59818
							0.752209					1.59945
							0.753344					1.60429
							0.754177					1.61227
							0.755704					1.61451
							0.756718					1.62555
							0.7568					1.63138
							0.759071					1.69808
							0.760147					1.7259
							0.76043					1.74487
							0.762555					1.76805
							0.76298					1.84512
							0.76337					1.87472
							0.763959					1.99632
							0.764223
							0.76459
							0.764963
							0.765449
							0.766105
							0.767166
							0.767846
							0.768752
							0.768966
							0.771141
							0.771848
							0.776261
							0.777405
							0.778124
							0.778148
							0.778501
							0.779398
							0.779585
							0.780901
							0.782944
							0.783427
							0.78375
							0.784142
							0.785802
							0.785964
							0.786167
							0.786378
							0.786785
							0.787532
							0.789458
							0.789495
							0.789717
							0.79066
							0.79193
							0.792212
							0.79235
							0.792452
							0.792724
							0.79405
							0.796174
							0.798629
							0.801137
							0.803714
							0.805313
							0.805488
							0.806415
							0.807206
							0.807889
							0.808078
							0.808476
							0.809311
							0.809569
							0.811194
							0.81329
							0.813328
							0.820131
							0.8204
							0.820434
							0.821114
							0.822444
							0.823093
							0.823456
							0.827941
							0.829719
							0.830349
							0.830733
							0.831795
							0.834093
							0.836865
							0.838657
							0.84441
							0.846067
							0.847923
							0.849841
							0.850071
							0.850152
							0.852888
							0.853575
							0.85463
							0.858284
							0.860256
							0.862267
							0.867951
							0.870449
							0.870652
							0.871439
							0.872719
							0.873613
							0.874092
							0.878253
							0.881238
							0.884927
							0.88883
							0.891639
							0.893026
							0.899411
							0.900045
							0.903008
							0.907771
							0.912182
							0.913709
							0.916748
							0.924639
							0.92746
							0.927848
							0.936806
							0.93986
							0.943816
							0.946845
							0.950266
							0.956491
							0.958583
							0.959276
							0.961168
							0.961963
							0.965603
							0.966239
							0.974283
							0.974326
							0.975629
							1.01352
							1.0212
							1.02196
							1.03591
							1.05211
							1.07655
p value*		-			0.6189			< 0,0001			< 0,0001			< 0,0001
			p value*		< 0,0001						< 0,0001
		* two-tailed Mann-Whitney t-test. Samples are compared to WT or with each endogenous expresion level.
5c
		GCN4 ChIP
		WT -RNH			WT +RNH			RIE1 o.e. -RNH			RIE1 o.e. +RNH
	exp	Rie1:HA IP	INPUT	% IP/INPUT	Rie1:HA IP	INPUT	% IP/INPUT	Rie1:HA IP	INPUT	% IP/INPUT	Rie1:HA IP	INPUT	% IP/INPUT
	1	4889.97	3.49635e+06	0.13986	6461.09	5.67806e+06	0.11379	7651.89	3.69781e+06	0.20693	8848.19	4.27216e+06	0.20711
	2	4330.15	3.72342e+06	0.11629	4163	4.01545e+06	0.10367	7605.14	3.0593e+06	0.24859	8872.57	4.51917e+06	0.19633
	3	7946.78	6.43939e+06	0.12341	6742.54	5.49989e+06	0.12259	19810.2	6.62933e+06	0.29883	13900.3	6.0807e+06	0.2286
		p value*		-	p value*		0.2116	p value*		0.0104	p value*		0.2219
		ASH1 ChIP
		WT -RNH			WT +RNH			RIE1 o.e. -RNH			RIE1 o.e. +RNH
	exp	Rie1:HA IP	INPUT	% IP/INPUT	Rie1:HA IP	INPUT	% IP/INPUT	Rie1:HA IP	INPUT	% IP/INPUT	Rie1:HA IP	INPUT	% IP/INPUT
	1	6227	4900565	0.12707	7328.22	8.11021e+06	0.09036	7521.79	5.89788e+06	0.12753	8212.12	6676335	0.123
	2	7673.21	4.69092e+06	0.16358	7888.62	5.28147e+06	0.14936	13515.3	4185650	0.3229	14104.6	6.09282e+06	0.23149
	3	6946.31	6299510	0.11027	5340.03	5.13688e+06	0.10395	18520.2	7.00808e+06	0.26427	12117.4	6.34611e+06	0.19094
		p value*		-	p value*		0.4674	p value*		0.1562	p value*		0.4406
		18S ChIP
		WT -RNH			WT +RNH			RIE1 o.e. -RNH			RIE1 o.e. +RNH
	exp	Rie1:HA IP	INPUT	% IP/INPUT	Rie1:HA IP	INPUT	% IP/INPUT	Rie1:HA IP	INPUT	% IP/INPUT	Rie1:HA IP	INPUT	% IP/INPUT
	1	4266.99	2763480	0.15441	5446.43	5.3537e+06	0.10173	7073.53	3.74223e+06	0.18902	7224.73	3.6092e+06	0.20018
	2	4626.15	3.51583e+06	0.13158	4225.66	3895895	0.10846	8830.95	3.39268e+06	0.26029	9047.61	4.72855e+06	0.19134
	3	6505.02	6532610	0.09958	5104.39	5.40976e+06	0.09436	17417	7.42596e+06	0.23454	11284.2	6.21469e+06	0.18157
		p value*		-	p value*		0.1753	p value*		0.0192	p value*		0.1613
		HXT1 ChIP
		WT -RNH			WT +RNH			RIE1 o.e. -RNH			RIE1 o.e. +RNH
	exp	Rie1:HA IP	INPUT	% IP/INPUT	Rie1:HA IP	INPUT	% IP/INPUT	Rie1:HA IP	INPUT	% IP/INPUT	Rie1:HA IP	INPUT	% IP/INPUT
	1	2686.46	2.84748e+06	0.09435	3185.58	4.49183e+06	0.07092	4369.22	3.44337e+06	0.12689	4472.44	3.58708e+06	0.12468
	2	2617.39	3.39118e+06	0.07718	2793.13	3.78626e+06	0.07377	5823.87	2.98564e+06	0.19506	5161.15	4.18895e+06	0.12321
	3	3816.19	5.20932e+06	0.07326	2799.64	4.46875e+06	0.06265	10169.6	5.22636e+06	0.19458	6871.25	5.10117e+06	0.1347
		p value*		-	p value*		0.1617	p value*		0.0184	p value*		0.1234
		* unpaired Student t-test. -RNH samples are compared to WT -RNH sample. +RNH samples are compared with -RNH of its own condition.
5d
		GCN4 ChIP
		WT -RNH			WT +RNH			SHE2 o.e. -RNH			SHE2 o.e. +RNH
	exp	She2:HA IP	INPUT	% IP/INPUT	She2:HA IP	INPUT	% IP/INPUT	She2:HA IP	INPUT	% IP/INPUT	She2:HA IP	INPUT	% IP/INPUT
	1	5264.3	3.20447e+06	0.16428	4883.44	3.62308e+06	0.13479	13505.5	5.51204e+06	0.24502	3976.75	2.53243e+06	0.15703
	2	8673.33	5.04722e+06	0.17184	6083.39	5.52675e+06	0.11007	8128.17	4.0295e+06	0.20172	6828.44	5619625	0.12151
	3	8529.51	6.27104e+06	0.13601	6621.8	5096640	0.12992	15709.3	7.27151e+06	0.21604	6790.28	5.50247e+06	0.1234
		p value*		-	p value*		0.0708	p value*		0.0193	p value*		0.0072
		ASH1 ChIP
		WT -RNH			WT +RNH			SHE2 o.e. -RNH			SHE2 o.e. +RNH
	exp	She2:HA IP	INPUT	% IP/INPUT	She2:HA IP	INPUT	% IP/INPUT	She2:HA IP	INPUT	% IP/INPUT	She2:HA IP	INPUT	% IP/INPUT
	1	3892.6	4.46375e+06	0.0872	5175.63	4.77588e+06	0.10837	8998.99	4.43871e+06	0.20274	4228.16	3.51586e+06	0.12026
	2	10607.9	6.00083e+06	0.17677	8957.57	6.61314e+06	0.13545	14055.2	5.23405e+06	0.26853	6833.74	6.66087e+06	0.1026
	3	8579.93	6.59621e+06	0.13007	5646.42	4.99256e+06	0.1131	13783.7	6.07115e+06	0.22704	7325.68	6.11168e+06	0.11986
		p value*		-	p value*		0.6725	p value*		0.0346	p value*		0.0041
		18S ChIP
		WT -RNH			WT +RNH			SHE2 o.e. -RNH			SHE2 o.e. +RNH
	exp	She2:HA IP	INPUT	% IP/INPUT	She2:HA IP	INPUT	% IP/INPUT	She2:HA IP	INPUT	% IP/INPUT	She2:HA IP	INPUT	% IP/INPUT
	1	3213.63	3.16718e+06	0.10147	4279.88	3.97039e+06	0.10779	8527.17	6.3979e+06	0.13328	3419.26	2.16261e+06	0.15811
	2	9907.16	6.33058e+06	0.1565	6264.85	6.8895e+06	0.09093	9830.89	4.55893e+06	0.21564	5599.7	4.71156e+06	0.11885
	3	9187.25	7.92162e+06	0.11598	5141.2	5917770	0.08688	15017.2	9302170	0.16144	5834.22	6.532e+06	0.08932
		p value*		-	p value*		0.1709	p value*		0.195	p value*		0.2
		HXT1 ChIP
		WT -RNH			WT +RNH			SHE2 o.e. -RNH			SHE2 o.e. +RNH
	exp	She2:HA IP	INPUT	% IP/INPUT	She2:HA IP	INPUT	% IP/INPUT	She2:HA IP	INPUT	% IP/INPUT	She2:HA IP	INPUT	% IP/INPUT
	1	1044.5	2.57603e+06	0.04055	1375.14	2.99535e+06	0.04591	2918.01	4.59542e+06	0.0635	1035.37	1.98368e+06	0.05219
	2	3664.23	4.37279e+06	0.0838	2533.6	4.655e+06	0.05443	3368.54	3.35429e+06	0.10042	2900.02	5.07951e+06	0.05709
	3	4185.18	5.28191e+06	0.07924	2059.57	4.42407e+06	0.04655	3662.95	6.06983e+06	0.06035	2167.18	4.73628e+06	0.04576
		p value*		-	p value*		0.2481	p value*		0.7325	p value*		0.1572
		* unpaired Student t-test. -RNH samples are compared to WT -RNH sample. +RNH samples are compared with -RNH of its own condition.

## Sheet: S1
S1b
		RT-qPCR												RT-qPCR
		NPL3-raf			NPL3-gal			RIM4-raf			RIM4-gal			SBP1-raf			SBP1-gal			SHE2-raf			SHE2-gal
	exp	mRNA	SCR	Norm	mRNA	SCR	Norm	mRNA	SCR	Norm	mRNA	SCR	Norm	mRNA	SCR	Norm	mRNA	SCR	Norm	mRNA	SCR	Norm	mRNA	SCR	Norm
	1	487605	41308	11.8041	7.03913e+06	53695	131.095	415515	77055.6	5.39241	5376583	43237.6	124.35	324565	26694.3	12.1586	4340783	22741.3	190.876	365580	20479.7	17.8508	2664252	23592.8	112.926
	2	199737	91013.1	2.19459	4.26877e+06	113270	37.6866	372009	49579	7.50335	3.78241e+06	16502	229.209	202218	12299.7	16.4408	4.59527e+06	17437.2	263.532	301069	42818.7	7.03125	2.29779e+06	38172	60.1956
	3	292232	78192.3	3.73735	4064390	114463	35.5084	222493	69643.7	3.19473	2.42473e+06	57341	42.2861	402647	63998.5	6.2915	4350017	64262	67.6919	486319	65420.9	7.4337	5.08593e+06	57718	88.1169
		p value*		-	p value*		0.0005	p value*		0.7883	p value*		0.0139	p value*		-	p value*		0.0005	p value*		0.7883	p value*		0.0139
		NPL3			RIM4			SPB1			SHE2
	exp	raf	gal	induc	raf	gal	induc	raf	gal	induc	raf	gal	induc
	1	11.8041	131.095	11.1058	5.39241	124.35	23.0602	12.1586	190.876	15.6989	17.8508	112.926	6.32611
	2	2.19459	37.6866	17.1725	7.50335	229.209	30.5476	16.4408	263.532	16.0291	7.03125	60.1956	8.56115
	3	3.73735	35.5084	9.50097	3.19473	42.2861	13.2362	6.2915	67.6919	10.7593	7.4337	88.1169	11.8537
		p value*		0.0383	p value*		0.0512	p value*		0.0164	p value*		0.0387
			Mean	12.5931		Mean	22.2813		Mean	14.1624		Mean	8.91366
S1c
		Complete image of the WB including marker, incubated with anti-HA antibody
		showinh Rim4 and rim4∆448-718 -/+ oe
						Complete image of the same gel incubated with anti-PGK1 antibody. The bottom part was cut to be incubated with anti-H3.
		Complete image of the WB including marker,				Complete image of the same gel incubated with anti-PGK1 antibody.
		incubated with anti-HA antibody
		showing She2 -/+ o.e
S1d		3 WB of Rim4 oe -/+ RNH are shown.					Complete image of the same gel incubated with anti-PGK1 antibody.
		incubated with anti-HA antibody
		3 WB of She2 oe -/+ RNH are shown.					Complete image of the same gel incubated with anti-PGK1 antibody.

## Sheet: S2
S2c	Complete image of the WB including marker,					Complete image of the same gel incubated with anti-PGK1 antibody.
	incubated with anti-HA antibody
	showing Rie1, Dis3 and She2 -/ + o.e. (She2 in S1c)
S2d	Complete image of the WB including marker,					Complete image of the same gel incubated with anti-PGK1 antibody.
	incubated with anti-HA antibody					MB was cut anfd the bottom part incubated with anti-H3 antibody
	showing Dis3 and Rie1 -/ + RNH o.e.
